# Supplementary material for: Potential for evolution of complex defense strategies in a multi-scale model of virus-host coevolution
Source: BMC Evol Biol. 2016 Oct 26;16:233. doi: 10.1186/s12862-016-0804-z (PMC5080737; doi:10.1186/s12862-016-0804-z)
Supplement: Additional file 1: — C++ simulation source codes. (ZIP 59 kb) [file 12862_2016_804_MOESM1_ESM.zip]

Archive with 49 entries (45 files):
- submission/
- submission/measure_Fig4/
- submission/measure_Fig4/functions.cpp
- submission/measure_Fig4/functions.h
- submission/measure_Fig4/infection.sub
- submission/measure_Fig4/main.cpp
- submission/measure_Fig4/makefile
- submission/measure_Fig4/parameters.h
- submission/measure_Fig4/random.cpp
- submission/measure_Fig4/random.h
- submission/measure_Fig4/w_io.h
- submission/README.txt
- submission/simulation/
- submission/simulation/functions.cpp
- submission/simulation/functions.h
- submission/simulation/H_I_individual.cpp
- submission/simulation/H_I_individual.h
- submission/simulation/H_S_individual.cpp
- submission/simulation/H_S_individual.h
- submission/simulation/infection.sub
- submission/simulation/main.cpp
- submission/simulation/makefile
- submission/simulation/parameters.h
- submission/simulation/random.cpp
- submission/simulation/random.h
- submission/simulation/w_io.h
- submission/tnt_126/
- submission/tnt_126/.DS_Store
- submission/tnt_126/tnt.h
- submission/tnt_126/tnt_array1d.h
- submission/tnt_126/tnt_array1d_utils.h
- submission/tnt_126/tnt_array2d.h
- submission/tnt_126/tnt_array2d_utils.h
- submission/tnt_126/tnt_array3d.h
- submission/tnt_126/tnt_array3d_utils.h
- submission/tnt_126/tnt_cmat.h
- submission/tnt_126/tnt_fortran_array1d.h
- submission/tnt_126/tnt_fortran_array1d_utils.h
- submission/tnt_126/tnt_fortran_array2d.h
- submission/tnt_126/tnt_fortran_array2d_utils.h
- submission/tnt_126/tnt_fortran_array3d.h
- submission/tnt_126/tnt_fortran_array3d_utils.h
- submission/tnt_126/tnt_i_refvec.h
- submission/tnt_126/tnt_math_utils.h
- submission/tnt_126/tnt_sparse_matrix_csr.h
- submission/tnt_126/tnt_stopwatch.h
- submission/tnt_126/tnt_subscript.h
- submission/tnt_126/tnt_vec.h
- submission/tnt_126/tnt_version.h
