# Supplementary material for: Potential for evolution of complex defense strategies in a multi-scale model of virus-host coevolution
Source: BMC Evol Biol. 2016 Oct 26;16:233. doi: 10.1186/s12862-016-0804-z (PMC5080737; doi:10.1186/s12862-016-0804-z)
Supplement: Additional file 1: — C++ simulation source codes. (ZIP 59 kb) [file 12862_2016_804_MOESM1_ESM.zip › submission/measure_Fig4/functions.cpp]

//
//  functions.cpp
//
//  Created by Jeewoen Sin on 5/25/16.
//  Copyright (c) 2016 __MyCompanyName__. All rights reserved.
//

#include "parameters.h"
#include "functions.h"
#include "random.h"

#include <iostream>
#include <numeric>
#include <cmath>
#include <algorithm>

#include <list>
using std::list;

#include <vector>
using std::vector;

#include <deque>
using std::deque;

#include "../tnt_126/tnt_cmat.h"
using TNT::Matrix;

#include "../tnt_126/tnt_vec.h"
using TNT::Vector;

using std::cout;
using std::endl;
using std::cerr;


void measure_std( const deque<double> &pop_vals, const double &ave, double &std_val){

	int len = pop_vals.size();
	double sum_val = 0.0;

	for(int i=0;i<len;i++){
		sum_val += (pop_vals[i]-ave)*(pop_vals[i]-ave);
	}
	sum_val /= (double)len;

	std_val = sqrt(sum_val);

}

void measure_virulence( const deque< Matrix<double> > &W_pop, const deque< vector <Vector <int> > > &S_aa_seq, const deque< Vector<int> > &S_phenotype_pop, const deque< Vector <int> > &P_aa_seq , const Vector<int> &initial_s,
		deque <deque<vector<int> > > &Infectable_posi, deque<deque <int> > &Infectable_H_index, 
		deque<deque <double> > &Infectable_H_new_match_cnt_TF_G, deque<deque <double> > &Infectable_H_new_match_cnt_Receptor_G,
		deque<deque <double> > &Infectable_H_new_match_cnt_P
		){

	Infectable_posi.clear(); // max size = P_size*S_size*N
	Infectable_H_index.clear(); // max size = P_size*S_size

	Infectable_H_new_match_cnt_TF_G.clear();
	Infectable_H_new_match_cnt_Receptor_G.clear();

	Infectable_H_new_match_cnt_P.clear();

	int S_size = S_phenotype_pop.size();
	int P_size = P_aa_seq.size();

	vector<int> receptor_posi(N_Receptor);

	int mismatch;
	int match_cnt=0;

	double new_match_cnt_P;	
	double new_match_cnt_TF;	
	double new_match_cnt_Receptor;	

	for(int p=0;p<P_size;p++){

		deque< vector<int> > idv_Infectable_posi;
		idv_Infectable_posi.clear(); // max size= S_size*N

		deque<int> idv_Infectable_H_index;
		idv_Infectable_H_index.clear(); // max size = S_size

		deque<double> idv_Infectable_H_new_match_cnt_TF_G;
		deque<double> idv_Infectable_H_new_match_cnt_Receptor_G;
		idv_Infectable_H_new_match_cnt_TF_G.clear(); // max size = S_size
		idv_Infectable_H_new_match_cnt_Receptor_G.clear(); // max size = S_size

		deque<double> idv_Infectable_H_new_match_cnt_P;
		idv_Infectable_H_new_match_cnt_P.clear(); // max size = S_size

		for(int i=0;i<S_size;i++){
			match_cnt = 0; // is >0 if at least one receptor is matched with pathogen
			for(int j=0;j<N_Receptor;j++){
				receptor_posi[j] = -1; // not expressed	
				mismatch = 0; // mismatches on an a.a. sequence.
				if( S_phenotype_pop[i][j+N_TF] >0 ){ // if the receptor exists.

					for(int k=0;k<L;k++){
						mismatch += abs( S_aa_seq[i][j][k] - P_aa_seq[p][k] );
					}

					if(mismatch <= mismatch_threshold){
						match_cnt ++; // this receptor is matched with pathogen.
						receptor_posi[j] = 1; // infected
					}
					else{
						receptor_posi[j] = 0; // resisted
					}
				}
			}
		
			if(match_cnt > 0){ // for infected hosts: will it be infected again after mutations?

				idv_Infectable_posi.push_back(receptor_posi);
				idv_Infectable_H_index.push_back(i);

				after_W_genotype_mutation(W_pop[i], S_aa_seq[i], initial_s, P_aa_seq[p], new_match_cnt_TF, new_match_cnt_Receptor);

				idv_Infectable_H_new_match_cnt_TF_G.push_back(new_match_cnt_TF);
				idv_Infectable_H_new_match_cnt_Receptor_G.push_back(new_match_cnt_Receptor);

				after_W_protein_mutation(S_aa_seq[i], P_aa_seq[p], receptor_posi, new_match_cnt_P);
				idv_Infectable_H_new_match_cnt_P.push_back(new_match_cnt_P);

			}
	
		}

		Infectable_posi.push_back(idv_Infectable_posi);
		Infectable_H_index.push_back(idv_Infectable_H_index);

		Infectable_H_new_match_cnt_TF_G.push_back(idv_Infectable_H_new_match_cnt_TF_G);
		Infectable_H_new_match_cnt_Receptor_G.push_back(idv_Infectable_H_new_match_cnt_Receptor_G);
	
		Infectable_H_new_match_cnt_P.push_back(idv_Infectable_H_new_match_cnt_P);
	
	}

}

// point mutation to perturb a genotype.
void after_W_genotype_mutation(const Matrix<double> &W, const vector< Vector<int> > &aa_seq, const Vector<int> &initial_s, const Vector<int> &P_aa_seq, double &match_cnt_TF, double &match_cnt_Receptor){


	Matrix<double> new_W = W;
	double old;
	Vector<int> new_phenotype(N);
	bool check;
	int mismatch;

	match_cnt_TF = 0.0; // average number of match_cnt by a random mutation
	match_cnt_Receptor = 0.0; // average number of match_cnt by a random mutation
	
	int temp_cnt = 0;
	double ave_temp_match_cnt = 0.0;
	int flag = 0;

	for(int i=0;i<N_TF;i++){
		for(int j=0;j<N_TF;j++){
			
			old = new_W[i][j];
			
			ave_temp_match_cnt = 0.0;
			
			for(int h=0;h<perturb;h++){

				do{	
					new_W[i][j] = normal_rand();
					check = W_check(new_W, initial_s, new_phenotype);
				}while(!check);

				flag = 0;
				for(int l=0;l<N_Receptor;l++){
					mismatch = 0; // mismatches on an a.a. sequence.
					if( new_phenotype[l+N_TF] >0 ){ // if the receptor exists.

						for(int k=0;k<L;k++){
							mismatch += abs( aa_seq[l][k] - P_aa_seq[k] );
						}

						if(mismatch <= mismatch_threshold){
							flag = 1;
							break;
						}
					}
				}

				if(flag == 1){
					ave_temp_match_cnt += 1.0;
				}

			}

			ave_temp_match_cnt /= (double)perturb;

			match_cnt_TF += ave_temp_match_cnt;	

			new_W[i][j] = old;
		}
	}
	
	match_cnt_TF /= (double)(N_TF*N_TF); 


	for(int i=N_TF;i<N;i++){
		for(int j=0;j<N_TF;j++){
			
			old = new_W[i][j];
			
			ave_temp_match_cnt = 0.0;
			
			for(int h=0;h<perturb;h++){

				do{	
					new_W[i][j] = normal_rand();
					check = W_check(new_W, initial_s, new_phenotype);
				}while(!check);

				
				flag = 0;
				for(int l=0;l<N_Receptor;l++){
					mismatch = 0; // mismatches on an a.a. sequence.
					if( new_phenotype[l+N_TF] >0 ){ // if the receptor exists.

						for(int k=0;k<L;k++){
							mismatch += abs( aa_seq[l][k] - P_aa_seq[k] );
						}

						if(mismatch <= mismatch_threshold){
							flag = 1;
							break;
						}
					}
				}
				if(flag == 1){
					ave_temp_match_cnt += 1.0;
				}

			}

			ave_temp_match_cnt /= (double)perturb;

			match_cnt_Receptor += ave_temp_match_cnt;	

			new_W[i][j] = old;
		}
	}
	
	match_cnt_Receptor /= (double)(N_Receptor*N_TF); 

}

void after_W_genotype_mutation_cost(const Matrix<double> &W, const vector< Vector<int> > &aa_seq, const Vector<int> &initial_s, const Vector<int> &P_aa_seq, double &ave_num_mutation){

	Matrix<double> new_W = W;
	Vector<int> new_phenotype(N);
	bool check;
	int mismatch;

	ave_num_mutation = 0.0;
	int rand_x; int rand_y;
	deque<int> mut_position;
	mut_position.clear();

	for(int h=0;h<perturb;h++){

		new_W = W;
		mut_position.clear();

		do{
			if(mut_position.size() == NN){ // all possible mutations are done.
				break;
			}

			do{
				rand_x = int_rand(N);
				rand_y = int_rand(N_TF);
				check = true;
				for(int i=0;i<mut_position.size();i++){
					if(rand_x*N_TF+rand_y == mut_position[i]){
						check = false;
						break;
					}
				}
			}while(!check);

			new_W[rand_x][rand_y] = normal_rand();

			check = W_check(new_W, initial_s, new_phenotype);

			if(check){ // keep this mutation. check whether resistaced. 
				
				mut_position.push_back(rand_x*N_TF+rand_y);

				check = true; // when resisted
				for(int l=0;l<N_Receptor;l++){
					mismatch = 0; // mismatches on an a.a. sequence.
					if( new_phenotype[l+N_TF] >0 ){ // if the receptor exists.

						for(int k=0;k<L;k++){
							mismatch += abs( aa_seq[l][k] - P_aa_seq[k] );
						}

						if(mismatch <= mismatch_threshold){ // matched
							check = false;
							break;
						}
					}
				}
			}

			else{ // check == false// did not converge => do not keep this mutation. 
				new_W[rand_x][rand_y] = W[rand_x][rand_y];
			}

		}while(!check);

		ave_num_mutation += mut_position.size();

	} // perturbations

	ave_num_mutation /= (double)perturb;

}

void after_W_protein_mutation(const vector< Vector<int> > &aa_seq, const Vector<int> &P_aa_seq, const vector<int> &receptor_expression, double &match_cnt_P){

	double old;
	int flag;
	bool check;
	int mismatch;
	double temp_match_cnt;
	int infected_receptor = 0;
	int temp_cnt = 0;

	vector< Vector<int> > new_aa_seq(N_Receptor);
	for(int i=0;i<N_Receptor;i++){
		new_aa_seq[i] = aa_seq[i];
	}

	match_cnt_P = 0.0; // average number of match_cnt by a random mutation

	double r = H_mu_aa / L;
	for(int i=0;i<N_Receptor;i++){
		
		if(receptor_expression[i] == 1){ // if infected 

			infected_receptor ++;
			
			temp_match_cnt = 0.0;
			for(int h=0;h<perturb;h++){
				do{
					flag = 0;
					for(int j=0;j<L;j++){
						if(uniform_rand() < r){
							new_aa_seq[i][j] = 1 - new_aa_seq[i][j]; 
							flag = 1;
						}
					}

					if(flag ==1){
		
						mismatch = 0;
						for(int k=0;k<L;k++){
							mismatch += abs( new_aa_seq[i][k] - P_aa_seq[k] );
						}
						if(mismatch <= mismatch_threshold){
							temp_match_cnt += 1.0;
						}

					}

					new_aa_seq[i] = aa_seq[i];

				}while(flag==0);
			}

			temp_match_cnt /= (double)perturb;
			
			match_cnt_P += temp_match_cnt;	
			
		}

	}

	if(infected_receptor > 0){	
		match_cnt_P /= (double)(infected_receptor); 
	}
	else{
		std::cerr << "not infected but came into after infection" << std::endl;
	}

}

void after_W_protein_mutation_cost(const vector< Vector<int> > &aa_seq, const Vector<int> &P_aa_seq, const vector<int> &receptor_expression, double &ave_num_mutation){

	bool check;
	int mismatch;
	int infected_receptor = 0;
	double num_mutation = 0.0;
	vector< Vector<int> > new_aa_seq(N_Receptor);
	for(int i=0;i<N_Receptor;i++){
		new_aa_seq[i] = aa_seq[i];
	}
	ave_num_mutation= 0.0; // average number of match_cnt by a random mutation
	int rand_l;
	deque<int> mut_position;
	mut_position.clear();

	for(int i=0;i<N_Receptor;i++){
		
		if(receptor_expression[i] == 1){ // if infected 
			num_mutation = 0.0;
			infected_receptor ++;

			for(int h=0;h<perturb;h++){
	
				mut_position.clear();
				for(int j=0;j<L;j++){
					new_aa_seq[i][j] = aa_seq[i][j]; 
				}	

				do{
					if(mut_position.size() == NN){ // all possible mutations are done.
						break;
					}

					do{
						rand_l = int_rand(L);
						check = true;
						for(int i=0;i<mut_position.size();i++){
							if(rand_l == mut_position[i]){
								check = false;
								break;
							}
						}
					}while(!check);

					new_aa_seq[i][rand_l] = 1 - new_aa_seq[i][rand_l];

					mut_position.push_back(rand_l);

					mismatch = 0;
					for(int k=0;k<L;k++){
						mismatch += abs( new_aa_seq[i][k] - P_aa_seq[k] );
					}
					if(mismatch <= mismatch_threshold){ //matched 
						check = false;
					}
					else{ check = true; }

				}while(!check); // until resist

				num_mutation += mut_position.size();

			} // perturbation
	
			num_mutation /= (double)perturb;
			ave_num_mutation += num_mutation;

		} // if this is the targeted receptor

	} // receptors

	if(infected_receptor > 0){	
		ave_num_mutation /= (double)(infected_receptor); 
	}
	else{
		std::cerr << "not infected but came into after infection" << std::endl;
	}

}


bool W_check (const Matrix<double> &W, const Vector<int> &initial_s, Vector<int> &new_phenotype){ // Fill in the  phenotype and the num_receptor

	int cnt_receptor = 0;
    int t=0;
	double psi = 10.0;
	Vector<double> s(N,0.0);
	Vector<double> s_TF(N_TF,0.0);

    list<Vector<double> > window;

	for(int i=0;i<N;i++){
		s[i] = (double)(initial_s[i]);
	}
	for(int i=0;i<N_TF;i++){
		s_TF[i] = s[i];
	}

	window.push_back(s);
	do{
		t++;
		s = matmult(W,s_TF);
		for (int i=0;i<N;i++) {	s[i] = 1.0/(1+exp(-a * s[i]));	}
		window.push_back(s);
   
		for(int i=0;i<N_TF;i++){
			s_TF[i] = s[i];
		}	     
		if(window.size() == tau){
			// calculate psi for a winodw
			Vector<double> temp_sum(N,0.0);
			temp_sum = std::accumulate(window.begin(),window.end(),temp_sum);
			temp_sum /= (double)tau;
			psi = measure_psi(temp_sum, window);
            
			if(psi<eps){
				for(int i=0;i<N_TF;i++){
					if(temp_sum[i]>0.5){
						new_phenotype[i] = 1;
					}
					else{
						new_phenotype[i] = 0;
					}
				}

				cnt_receptor = 0;
				for(int i=N_TF;i<N;i++){
					if(temp_sum[i]>0.5){
						new_phenotype[i] = 1;
						cnt_receptor ++;
					}
					else{
						new_phenotype[i] = 0;
					}
				}
			}
			window.pop_front();
		}
		else if(window.size()>tau) { std::cout << "error: window size is bigger than tau" << std::endl; }
        
	}while(psi >= eps && t<t_len);
 
	if( psi<eps && t<t_len && cnt_receptor>=N_min ) { return true; } 
	else { return false; }
}

double measure_psi(const Vector<double> &ave, const list<Vector<double> > &window){
	double psi=0.0;
	
	for(list<Vector<double> >::const_iterator it=window.begin(), end_it = window.end();it != end_it; it++){
		Vector<double> s = *it - ave;
		psi += dot_prod(s,s)/N;
	}
	psi = psi/tau;
    
	return psi;
}
