# Supplementary material for: Potential for evolution of complex defense strategies in a multi-scale model of virus-host coevolution
Source: BMC Evol Biol. 2016 Oct 26;16:233. doi: 10.1186/s12862-016-0804-z (PMC5080737; doi:10.1186/s12862-016-0804-z)
Supplement: Additional file 1: — C++ simulation source codes. (ZIP 59 kb) [file 12862_2016_804_MOESM1_ESM.zip › submission/measure_Fig4/functions.h]

//
//  functions.h
//
//  Created by Jeewoen Sin on 5/25/16.
//  Copyright (c) 2016 __MyCompanyName__. All rights reserved.
//

#ifndef anti_co_evoloution_functions_h
#define anti_co_evoloution_functions_h

#include "parameters.h"
#include <iostream>
#include <algorithm>

#include <vector>
using std::vector;

#include <deque>
using std::deque;

#include <list>
using std::list;

#include "../tnt_126/tnt_cmat.h"
using TNT::Matrix;

#include "../tnt_126/tnt_vec.h"
using TNT::Vector;

void measure_std( const deque<double> &pop_vals, const double &ave, double &std_val);

void measure_virulence( const deque< Matrix<double> > &W_pop, const deque< vector <Vector <int> > > &S_aa_seq, const deque< Vector<int> > &S_phenotype_pop, const deque< Vector <int> > &P_aa_seq , const Vector<int> &initial_s,
		deque <deque<vector<int> > > &Infectable_posi, deque<deque <int> > &Infectable_H_index, 
		deque<deque <double> > &Infectable_H_new_match_cnt_TF_G, deque<deque <double> > &Infectable_H_new_match_cnt_Receptor_G,
		deque<deque <double> > &Infectable_H_new_match_cnt_P
		);

void after_W_genotype_mutation(const Matrix<double> &W, const vector< Vector<int> > &aa_seq, const Vector<int> &initial_s, const Vector<int> &P_aa_seq, double &match_cnt_TF, double &match_cnt_Receptor);

void after_W_genotype_mutation_cost(const Matrix<double> &W, const vector< Vector<int> > &aa_seq, const Vector<int> &initial_s, const Vector<int> &P_aa_seq, double &ave_num_mutation);

void after_W_protein_mutation(const vector< Vector<int> > &aa_seq, const Vector<int> &P_aa_seq, const vector<int> &receptor_expression, double &match_cnt_P);

void after_W_protein_mutation_cost(const vector< Vector<int> > &aa_seq, const Vector<int> &P_aa_seq, const vector<int> &receptor_expression, double &ave_num_mutation);

bool W_check (const Matrix<double> &W, const Vector<int> &initial_s, Vector<int> &new_phenotype);

double measure_psi(const Vector<double> &ave, const list<Vector<double> > &window);

#endif
