# Supplementary material for: Potential for evolution of complex defense strategies in a multi-scale model of virus-host coevolution
Source: BMC Evol Biol. 2016 Oct 26;16:233. doi: 10.1186/s12862-016-0804-z (PMC5080737; doi:10.1186/s12862-016-0804-z)
Supplement: Additional file 1: — C++ simulation source codes. (ZIP 59 kb) [file 12862_2016_804_MOESM1_ESM.zip › submission/measure_Fig4/main.cpp]

#include "w_io.h"
#include "parameters.h"
#include "functions.h"
#include <cmath>
#include <iostream>
using std::cout;
using std::endl;
using std::cerr;
#include <deque>
using std::deque;

int main(int args, char** argv){
//int main(){

	int save_w_by = by*2;
	
	if( args < 3 )
	{
		cout<<"Usage: "<<argv[0]<<" input_filename 1 and 2"<<endl;
		return -1;
	}

	std::string dir_name = string("temp");
	std::string data_filename_S = string("../../simulation/") + dir_name + string("/output_") + argv[2] + "_HW_" + argv[1];
	std::string data_filename_I = string("../../simulation/") + dir_name + string("/output_") + argv[2] + "_PW_" + argv[1];
	std::string data_filename_winTable = string("../../simulation/") + dir_name + string("/output_") + argv[2] + "_win_table_" + argv[1];

	ifstream fin_S;
	fin_S.open( data_filename_S.c_str() );
	if( ! fin_S.is_open() )
	{
		cout<<"Failed to open "<<data_filename_S<<" file."<<endl;
		return -1;
	}
			
	int start_gen;
	Vector<int> initial_s(N);

	read_header_H( fin_S, start_gen, initial_s);
		
	ifstream fin_I;
	ifstream fin_win;

	if(start_gen >= insert_gen){ 

		fin_I.open( data_filename_I.c_str() );
		if( ! fin_I.is_open() )
		{
			cout<<"Failed to open "<<data_filename_I<<" file."<<endl;
			return -1;
		}
		
		fin_win.open( data_filename_winTable.c_str() );
		if( ! fin_win.is_open() )
		{
			cout<<"Failed to open "<<data_filename_winTable<<" file."<<endl;
			return -1;
		}
		
		read_header_P( fin_I, start_gen);

	}	

	std::ofstream outfile1;

	std::string prefix1("virulence_");
	std::string prefix3("robustness_");
	std::string postfix1(".py");
	std::string postfix2(".txt");

	std::string save_measure1  = prefix1 + argv[2] + postfix2;
	std::string save_measure3  = prefix3 + argv[2] + postfix1;

	cout<< "start_gen = " << start_gen<<endl;
	if(start_gen == insert_gen){
		outfile1.open(save_measure1.c_str()); // open new virulence
	}

	else if(start_gen > insert_gen){
		outfile1.open(save_measure1.c_str(), std::ios_base::app); // virulence
	}

	int check;
	if(start_gen != insert_gen){ // 2
		check = save_w_by/by; 
	}
	else{ // 3
		check = save_w_by/by + 1;
	}
	
	cout << "check = " << check << endl;

	int n = 0;	// check
	int l = 0; // population 

	vector< deque <deque<vector<int> > > > Infectable_posi(check);
	for(int i=0;i<check;i++){
		Infectable_posi[i].clear();
	}
	vector< deque<deque <int> > > Infectable_H_index(check);
	for(int i=0;i<check;i++){
		Infectable_H_index[i].clear();
	}

	// by genotypic mutation
	vector< deque<deque <double> > > Infectable_H_new_match_cnt_TF_G(check);
	vector< deque<deque <double> > > Infectable_H_new_match_cnt_Receptor_G(check);
	for(int i=0;i<check;i++){
		Infectable_H_new_match_cnt_TF_G[i].clear();
		Infectable_H_new_match_cnt_Receptor_G[i].clear();
	}

	// by protein mutation
	vector< deque<deque <double> > > Infectable_H_new_match_cnt_P(check);
	for(int i=0;i<check;i++){
		Infectable_H_new_match_cnt_P[i].clear();
	}

	vector<int> total_H_pop(check,0);	
	vector<int> total_P_pop(check,0);
	int infected_H_num = 0;

	// before co-evolution
	if(start_gen < insert_gen){

		Matrix<double> idv_W(N,N_TF);
		vector <Vector <int> > idv_aa_seq(N_Receptor);
		for(int i=0;i<N_Receptor;i++){
			idv_aa_seq[i] = Vector <int>(L);
		}
		Vector<int> idv_phenotype(N);
		
		// read check * population 
		for(int n=0;n<check;n++){

			for(int i=0;i<H_init_pop;i++){
				
				read_H(fin_S, idv_W, idv_aa_seq, idv_phenotype);
			
			}	
		
		}

	} // read if before coevolution

	else{ // read after coevolution
		for(int n=0;n<check;n++){
				
			total_H_pop[n] = 0;		
			total_P_pop[n] = 0;		

			deque< Matrix<double> > W_pop_S;
			W_pop_S.clear();
			deque< Matrix<double> > W_pop_I;
			W_pop_I.clear();
			Matrix<double> idv_W(N,N_TF);

			deque< vector <Vector <int> > > S_aa_seq;
			S_aa_seq.clear();
			deque< vector <Vector <int> > > I_aa_seq;
			I_aa_seq.clear();
			vector <Vector <int> > idv_aa_seq_H(N_Receptor);
			for(int i=0;i<N_Receptor;i++){
				idv_aa_seq_H[i] = Vector <int>(L);
			}

			deque <Vector <int> > phenotype_pop_S;
			phenotype_pop_S.clear();
			deque <Vector <int> > phenotype_pop_I;
			phenotype_pop_I.clear();
			Vector<int> idv_phenotype(N);

			deque< Matrix<double> > W_pop_infected;
			W_pop_infected.clear();
		
			deque< vector <Vector <int> > > infected_aa_seq;
			infected_aa_seq.clear();
			
			deque <Vector <int> > phenotype_pop_infected;
			phenotype_pop_infected.clear();
			
			deque< Vector <int> > P_aa_seq;
			P_aa_seq.clear();
			Vector<int> idv_aa_seq_P(L);
	
			// Read cnt_new_born_H (S)
			int cnt_new_born_H;

			read_single(fin_S, cnt_new_born_H);
			cout << cnt_new_born_H << endl;	
			total_H_pop[n] += 	cnt_new_born_H;
			for(int i=0;i<cnt_new_born_H;i++){
				
				read_H(fin_S, idv_W, idv_aa_seq_H, idv_phenotype);
				
				W_pop_S.push_back(idv_W);
				S_aa_seq.push_back(idv_aa_seq_H);
				phenotype_pop_S.push_back(idv_phenotype);

			}

			// Read cnt_H_S_copy (S)
			int cnt_H_S_copy;
			
			read_single(fin_S, cnt_H_S_copy);

			total_H_pop[n] += cnt_H_S_copy;

			for(int i=0;i<cnt_H_S_copy;i++){
				
				read_H(fin_S, idv_W, idv_aa_seq_H, idv_phenotype);

				W_pop_S.push_back(idv_W);
				S_aa_seq.push_back(idv_aa_seq_H);
				phenotype_pop_S.push_back(idv_phenotype);

			}
				
			// Read HP_interaction_num (S or I)
			int HP_interaction_num;
			int num_matches;

			std::cerr<<"Start infection"<<std::endl;
			read_single(fin_S,HP_interaction_num);
			read_single(fin_I,HP_interaction_num);

			cout << HP_interaction_num << endl;
			
			Vector<int> infected_receptor_posi(N_Receptor);

			for(int i=0;i<HP_interaction_num;i++){

				read_win_table(fin_win, num_matches, infected_receptor_posi);

				if(num_matches > 0){ // for an infected host, num_matches is the number of receptors matched with pathogens.
					
					read_P(fin_I, idv_W, idv_aa_seq_H, idv_phenotype, idv_aa_seq_P);
	
					P_aa_seq.push_back(idv_aa_seq_P);

					W_pop_I.push_back(idv_W);
					I_aa_seq.push_back(idv_aa_seq_H);
					phenotype_pop_I.push_back(idv_phenotype);

					W_pop_infected.push_back(idv_W);
					infected_aa_seq.push_back(idv_aa_seq_H);
					phenotype_pop_infected.push_back(idv_phenotype);
					
					total_P_pop[n] += 1;

				}
				
				else{
					
					read_H(fin_S, idv_W, idv_aa_seq_H, idv_phenotype);

					W_pop_S.push_back(idv_W);
					S_aa_seq.push_back(idv_aa_seq_H);
					phenotype_pop_S.push_back(idv_phenotype);

					total_H_pop[n] += 1;

				}
			}

			// Read cnt_H_I_copy (I)
			int cnt_H_I_copy;

			read_single(fin_I,cnt_H_I_copy);

			total_P_pop[n] += cnt_H_I_copy;

			for(int i=0;i<cnt_H_I_copy;i++){

				read_P(fin_I, idv_W, idv_aa_seq_H, idv_phenotype, idv_aa_seq_P);
				
				P_aa_seq.push_back(idv_aa_seq_P);

				W_pop_I.push_back(idv_W);
				I_aa_seq.push_back(idv_aa_seq_H);
				phenotype_pop_I.push_back(idv_phenotype);
		
			}

			// Read cnt_H_I_recovery (S)
			int cnt_H_I_recovery;

			read_single(fin_S,cnt_H_I_recovery);
			
			cout << cnt_H_I_recovery << endl;

			total_H_pop[n] += cnt_H_I_recovery;

			for(int i=0;i<cnt_H_I_recovery;i++){
				
				read_H(fin_S, idv_W, idv_aa_seq_H, idv_phenotype);

				W_pop_S.push_back(idv_W);
				S_aa_seq.push_back(idv_aa_seq_H);
				phenotype_pop_S.push_back(idv_phenotype);

		
			}

			measure_virulence(W_pop_S, S_aa_seq, phenotype_pop_S, P_aa_seq, initial_s,
					Infectable_posi[n], Infectable_H_index[n], 
					Infectable_H_new_match_cnt_TF_G[n], Infectable_H_new_match_cnt_Receptor_G[n],
					Infectable_H_new_match_cnt_P[n]);

		} //check

	} // read if after coevolution


	fin_S.close();
	if(start_gen >= insert_gen){
		fin_I.close();
		fin_win.close();
	}

	int curr_g;
	int begin_g; // 1 ... 2000
	int end_g;
	int gap = insert_gen/by; // 2
	if(insert_gen == 1){
		if(start_gen == insert_gen){
			begin_g = 1;
			end_g = check;
		}
		else{
			begin_g = (start_gen/save_w_by)*check + 2; 
			end_g =begin_g + check -1;
		}
	}
	else{
		if(start_gen < insert_gen){
			begin_g = (start_gen/save_w_by)*check + 1;
			end_g = begin_g + check -1;
		}	
		else if(start_gen == insert_gen){
			begin_g = (start_gen/save_w_by)*(check-1) + 1; 
			end_g = begin_g + check -1;
		}
		else{
			begin_g = (start_gen/save_w_by)*check + 2; 
			end_g = begin_g + check -1;
		}
	}

	cout << begin_g << " " << end_g << endl;
	
	if(start_gen >= insert_gen){
		// infection
		for(int n=0;n<check;n++){
			curr_g = begin_g-1+n; // in terms of python index 0,1,..,g_s-1
			outfile1 <<  "g " << curr_g << endl;
		
			outfile1 << total_H_pop[n] << " " << total_P_pop[n] << endl;

			for(int i=0;i<total_P_pop[n];i++){
				infected_H_num = Infectable_posi[n][i].size();
				outfile1 << infected_H_num << endl;

				for(int j=0;j<infected_H_num;j++){
					for(int k=0;k<N_Receptor;k++){
						outfile1 << Infectable_posi[n][i][j][k] << " ";
					} outfile1 << endl;
				}
			}
	
			outfile1 << total_H_pop[n] << " " << total_P_pop[n] << endl;

			for(int i=0;i<total_P_pop[n];i++){
				infected_H_num = Infectable_H_index[n][i].size();
				outfile1 << infected_H_num << endl;
				for(int j=0;j<infected_H_num;j++){
					outfile1 << Infectable_H_index[n][i][j] << " " << Infectable_H_new_match_cnt_TF_G[n][i][j] << " " << Infectable_H_new_match_cnt_Receptor_G[n][i][j] << " " << Infectable_H_new_match_cnt_P[n][i][j] << endl;

				} 
			}
		}
	}

	if(start_gen >= insert_gen){
		outfile1.close();
	}
	return 0;
}
