# Supplementary material for: Potential for evolution of complex defense strategies in a multi-scale model of virus-host coevolution
Source: BMC Evol Biol. 2016 Oct 26;16:233. doi: 10.1186/s12862-016-0804-z (PMC5080737; doi:10.1186/s12862-016-0804-z)
Supplement: Additional file 1: — C++ simulation source codes. (ZIP 59 kb) [file 12862_2016_804_MOESM1_ESM.zip › submission/measure_Fig4/makefile]

OUTPUT = test
HEADER = functions.h parameters.h random.h w_io.h
#DEFINE= -DTNT_BOUNDS_CHECK -D_GLIBCXX_DEBUG
#CFLAG = -O0 $(DEFINE)
#CFLAG = -O0 -g $(DEFINE)
CFLAG = -O2 $(DEFINE) # -Wall

main: $(HEADER) main.o functions.o random.o
	g++ -o $(OUTPUT) $(CFLAG) $(INCLUDE) $(LIB) main.o functions.o random.o

main.o: $(HEADER) main.cpp
	g++ $(INCLUDE) $(CFLAG) $(LIB) -c main.cpp

functions.o: $(HEADER) functions.cpp
	g++ $(INCLUDE) $(CFLAG) $(LIB) -c functions.cpp

random.o: $(HEADER) random.cpp
	g++ $(INCLUDE) $(CFLAG) $(LIB) -c random.cpp

clean:
	rm *.o $(OUTPUT)
