# Supplementary material for: Potential for evolution of complex defense strategies in a multi-scale model of virus-host coevolution
Source: BMC Evol Biol. 2016 Oct 26;16:233. doi: 10.1186/s12862-016-0804-z (PMC5080737; doi:10.1186/s12862-016-0804-z)
Supplement: Additional file 1: — C++ simulation source codes. (ZIP 59 kb) [file 12862_2016_804_MOESM1_ESM.zip › submission/measure_Fig4/parameters.h]

//
//  variables.h
//
//  Created by Jeewoen Sin on 5/25/16.
//  Copyright (c) 2016 __MyCompanyName__. All rights reserved.
//

#ifndef anti_co_evoloution_variables_h
#define anti_co_evoloution_variables_h

/* Constant */
const int perturb = 50;
const double eps = 0.0001; // phenotype convergence check tolerance
const double tol = 0.00001; // signs of entries in W 
const int tau = 10; // window size
const int t_len = 100; // the maximum size of time length to check convergence of gene expression level.
const int N_TF = 5; // the number of genes
const int N_Receptor = 5; // the number of genes
const int L = 10; //5; //10; //30; //15; // amino acid sequence length

const int N_min = 3; // 1; //N_Receptor*0.6; // at least N_min genes must be expressed
const int N = N_TF + N_Receptor;
const int NN = N*N_TF;

const double mu = 0.1; // per W
const double H_mu_aa = 0.002; //0.002; //0.01; //0.05; // per a receptor 0.05: higher than HW, 0.01: equal to HW
//(N_Receptor*0.1*mu)/N ; //0.5;//(N_Receptor*0.1*mu)/N ; //(N_Receptor*0.1*mu)/N == 0.005; (N_Receptor*0.2*mu)/N == 0.01; //0.15; //0.15; //0.15(main), 0.05 <- wipe out..mutation rate for a set of all proteins
const double P_mu_aa = 0.1; //1.0; //0.1; //1.0; //0.1; //0.2;  //0.2; // mutation rate per a seq

const int mismatch_threshold = (int)(0.25*L); // 0.25 (22) , 0.1 (27)

const double SS_survival_rate = 1.0; //100%
const double II_survival_rate = 0.8; //1.0; //0.8; // 30% 80%

const double SI_survival_rate = (SS_survival_rate + II_survival_rate)/2.0; // right at the middle

const int K = 1000;//3000; // Carrying capacity

const int H_init_pop = 150; //100; //150; //200; // the number of individuals
const int P_init_pop = 2; //2; //50; // the number of individuals

const int gen = 2000; //2000; //2000; //800; // number of generations
const int by = 50; //50; //20; // do robustness check every 'by' generations
const int insert_gen = by*10+1; //1 When parasite joins a system.
const int save_w_by = by*2;

const double a_h = 0.15; //0.05; //0.2; //0.2; //0.3; 0.25; // a = host growth rate
const double d_n = 0.09; //0.03; //0.02; //0.15; // host natural death rate
const double d_d = 0.06; //0.02; //0.05; // 0.02 host disease-related death rate
const double r_gamma = 0.2; //0.1; //recovery rate
const double r_contact = 2.0; //2.0; //2.0; //1.0; // r = 1.0 seasonal transmission rate 1~13%

/*
   d_d = 0.02: when transmission rate=0.2: N=435, I=141, S=294
   d_d = 0.05: when transmission rate=0.2: N=375, I=93.75, S=281.25

const double f = 0.5; //0.25; // host recovery fraction
const double r_h = d_h/(1.0-f); // alpha = leaving infection group rate: among r_h, f fraction recover and 1-f fraction die and chance of dying is the same for S and I classes.-> r_h(1-f)=d_h 
*/
//const double alpha = r_gamma + d_n + d_d;// leaving infection class
//const double f = r_gamma/alpha; // == 1.0 - (d_n+d_d)/alpha; // d_n+d_d = (1-f)*alpha (f = host recovery fraction)
//const double d_p = 0.1; // parasite death rate


//const double c = 0.5; // initial complexity: rate of nonzeros in W
// alpha: mutation rate of addition
// phi: mutation rate of deletion
// delta: mutation ratoe of modification
// phi ~ 0.1, delta = 1-phi, alpha ~ 0.1*phi (alpha << phi), c^= alpha/(alpha+phi)

const double c_TF = 0.4; // initial complexity: rate of nonzeros in W
const double c_Receptor = c_TF; //0.4; // initial complexity: rate of nonzeros in W
//const double alpha = 0.008; const double phi = 0.07; // c converges to 0.1
//const double alpha = 0.0183; const double phi = 0.0427; // c converges to 0.3
const double alpha = 0.028; const double phi = 0.042; // c converges to 0.4
//const double alpha = 0.025; const double phi = 0.025; // c converges to 0.5
//const double alpha = 0.0427; const double phi = 0.0183;  // c converges to 0.7
//const double alpha = 0.07; const double phi = 0.008; // c converges to 0.9

const double p_create = mu * alpha / NN;  // probability of doing addition
const double p_delete = mu * phi / NN;  // probability of doing deletion
const double p_modify = mu * (1-phi) / NN;  // probability of doing modification
const double nonz_mut = p_delete + p_modify; // probability of mutating a non-zero

const double sigma = 0.1; //fitness parameter: 0.01 selection pressure
const double a = 100; // phenotype s
const int phenotype_check_l= gen/by + 1; // insert_gen and every 50. // gen-insert_gen+1; 
const int phenotype_check_s = (gen-insert_gen)/by+2; // insert_gen and every 50 after insert_gen.


#endif
