# Supplementary material for: Potential for evolution of complex defense strategies in a multi-scale model of virus-host coevolution
Source: BMC Evol Biol. 2016 Oct 26;16:233. doi: 10.1186/s12862-016-0804-z (PMC5080737; doi:10.1186/s12862-016-0804-z)
Supplement: Additional file 1: — C++ simulation source codes. (ZIP 59 kb) [file 12862_2016_804_MOESM1_ESM.zip › submission/README.txt]

The C++ programm was written by Jeewoen Shin.
The programm was last complied using G++ version 5 on 5/8/2016

-----------
simulation:

Change parameters in the parameters.h file if necessary.

How to run the program:
1.make
2.Create a directory for output files.
3. Move a binary to the output directory.
4. Run the binary:
    One input (kkk) is required: A simulation index
    ./binary_filename kkk

    Output: output_XXX_HW_YYY, output_XXX_PW_YYY and output_XXX_win_table_YYY which are input files for the measure_Fig4 program.
    XXX is the simulation index
    The output is trucated at every ZZ time period. YYY starts from (000)1, then ZZ+1, ZZ*2+1, ..

-----------
measure_Fig4:

How to run the program:

1.make
2.Create a directory for output files.
3. Move a binary to the output directory.
4. Run the binary:
    
    Two inputs are required: First: YYY on line 13. Second: XXX on line 13.
    ./binary_filename YYY XXX
    YYY has to be after coevolution (i.e., >= insert_gen)
