# Supplementary material for: Potential for evolution of complex defense strategies in a multi-scale model of virus-host coevolution
Source: BMC Evol Biol. 2016 Oct 26;16:233. doi: 10.1186/s12862-016-0804-z (PMC5080737; doi:10.1186/s12862-016-0804-z)
Supplement: Additional file 1: — C++ simulation source codes. (ZIP 59 kb) [file 12862_2016_804_MOESM1_ESM.zip › submission/simulation/functions.cpp]

//
//  functions.cpp
//
//  Created by Jeewoen Sin on 5/25/16.
//  Copyright (c) 2016 __MyCompanyName__. All rights reserved.
//

#include "parameters.h"
#include "functions.h"
#include "random.h"
#include <iostream>
#include <numeric>
#include <list>
using std::list;
using std::deque;
#include <cmath>
#include <algorithm>
#include <list>
#include <vector>
using std::vector;

int find_max_indx(const Vector<double> &vec, const int &length){
	double max_value = vec[0];
	int max_indx = 0;
	for(int i=1;i<length;i++){
		if(vec[i]>max_value){
			max_value = vec[i];
			max_indx = i;
		}
	}
	return max_indx;
}

double measure_mean(const Vector<double> &vec, const int &length){
	double mean=0.0;
	for (int i=0;i<length;i++){
		mean += vec[i];
	}
	mean /= length;
	return mean;
}

double measure_std(const Vector<double> &vec, const int &length){
	double mean=0.0;
	double std = 0.0;
	for (int i=0;i<length;i++){
		mean += vec[i];
	}
	mean /= length;
	for (int i=0;i<length;i++){
		std += (vec[i]-mean)*(vec[i]-mean);
	}	
	std /= (length-1);
	std = sqrt(std);

	return std;
}
double measure_psi(const Vector<double> &ave, const list<Vector<double> > &window){
	double psi=0.0;
	
	for(list<Vector<double> >::const_iterator it=window.begin(), end_it = window.end();it != end_it; it++){
		Vector<double> s = *it - ave;
		psi += dot_prod(s,s)/N;
	}
	psi = psi/tau;
    
	return psi;
}

double measure_fitness_aa_H(const Vector<int> &phenotype, const vector< Vector<int> > &opt_aa_seq, const vector<Vector<int> > &ave_aa_seq){ // before coevolution

	Vector<int> temp(L);
	double dist = 0.0;
	double d = 0.0;
	int cnt = 0;
	for(int i=N_TF;i<N;i++){
		if(phenotype[i] > 0){
			temp = opt_aa_seq[i-N_TF] - ave_aa_seq[i-N_TF];
			
			d = 0.0;
			for(int j=0;j<L;j++){
				d += abs(temp[j]);
			}
			d /= (double)L;
			
			dist += d;
			cnt ++;
		}
	}
	dist /= (double)cnt;   //Hamming distance btwn opt_s and ave
	
	double fitness = exp(-dist/sigma);

	return fitness;
}

double measure_fitness_aa_P(const Vector<int> &opt_aa_seq, const Vector<int> &ave_aa_seq){

	Vector<int> temp(L);
	double dist = 0.0;

	temp = opt_aa_seq - ave_aa_seq;
	
	//dist = (double)dot_prod(temp,temp) / L;		
	for(int j=0;j<L;j++){
		dist += abs(temp[j]);
	}
	dist /= (double)L;

	double fitness = exp(-dist/sigma);

	return fitness;
}


void HP_compete(H_S_individual &host_idv, H_I_individual &para_idv, deque<int> &receptor_posi){

	int mismatch;
	int match_cnt=0;
	receptor_posi.clear();

	for(int i=0;i<N_Receptor;i++){
		mismatch = 0;
		if( host_idv.phenotype[i+N_TF] >0 ){
			for(int j=0;j<L;j++){
				mismatch += abs( host_idv.aa_seq[i][j] - para_idv.P_aa_seq[j] );
			}
			if(mismatch <= mismatch_threshold){
				match_cnt ++;
				receptor_posi.push_back(i);
			}
		}
	}

	host_idv.infect = match_cnt;
	para_idv.infect = match_cnt;	

}
