# Supplementary material for: Potential for evolution of complex defense strategies in a multi-scale model of virus-host coevolution
Source: BMC Evol Biol. 2016 Oct 26;16:233. doi: 10.1186/s12862-016-0804-z (PMC5080737; doi:10.1186/s12862-016-0804-z)
Supplement: Additional file 1: — C++ simulation source codes. (ZIP 59 kb) [file 12862_2016_804_MOESM1_ESM.zip › submission/simulation/functions.h]

//
//  functions.h
//
//  Created by Jeewoen Sin on 5/25/16.
//  Copyright (c) 2016 __MyCompanyName__. All rights reserved.
//

#ifndef functions_h
#define functions_h

#include "H_I_individual.h"
#include "H_S_individual.h"

#include <list>
using std::list;
int find_max_indx(const Vector<double> &vec, const int &length);

double measure_mean(const Vector<double> & vec, const int &length);

double measure_std(const Vector<double> & vec, const int &length);

double measure_psi(const Vector<double> &ave, const list<Vector<double> > &window);

double measure_fitness_aa_H(const Vector<int> &phenotype, const vector< Vector<int> > &opt_aa_seq, const vector<Vector<int> > &ave_aa_seq);

double measure_fitness_aa_P(const Vector<int> &opt_aa_seq, const Vector<int> &ave_aa_seq);

void HP_compete(H_S_individual &host_idv, H_I_individual &para_idv, deque<int> &receptor_posi);

#endif
