# Supplementary material for: Potential for evolution of complex defense strategies in a multi-scale model of virus-host coevolution
Source: BMC Evol Biol. 2016 Oct 26;16:233. doi: 10.1186/s12862-016-0804-z (PMC5080737; doi:10.1186/s12862-016-0804-z)
Supplement: Additional file 1: — C++ simulation source codes. (ZIP 59 kb) [file 12862_2016_804_MOESM1_ESM.zip › submission/simulation/H_I_individual.cpp]

//
//  individual.cpp
//
//  Created by Jeewoen Sin on 5/25/16.
//  Copyright (c) 2016 __MyCompanyName__. All rights reserved.
//

#include "random.h"
#include "functions.h"
#include <numeric>
#include <list>
using std::list;
using std::deque;
#include <cmath>

extern int insert; // Wether the two species have met or not.

H_I_individual::H_I_individual(){
}

void H_I_individual::founder ( const Vector<int> &S_intial_s, const Vector<int> &S_phenotype, const vector<Vector <int> > &S_H_aa_seq, const Matrix<double> &S_H_W){

	H_aa_seq.clear();
	for(int i=0;i<N_Receptor;i++){
		H_aa_seq.push_back(S_H_aa_seq[i]);
	}

	vector<int> expressed_index;
	expressed_index.clear();
	for(int i=N_TF;i<N;i++){
		if(S_phenotype[i] > 0){
			expressed_index.push_back(i-N_TF);
		}
	}

	P_aa_seq = Vector<int>(L,0);
	int rand_p = int_rand(expressed_index.size());
	rand_p = expressed_index[rand_p];
	P_aa_seq = S_H_aa_seq[rand_p];

	initial_s = S_intial_s;
	phenotype = S_phenotype;
	W = S_H_W;
}

bool H_I_individual::W_check (){ // Fill in the  phenotype and the num_receptor

    int t=0;
	double psi = 10.0;
	Vector<double> s(N,0.0);
	Vector<double> s_TF(N_TF,0.0);

    list<Vector<double> > window;

	phenotype = Vector<int>(N,0);

	for(int i=0;i<N;i++){
		s[i] = (double)(initial_s[i]);
	}

	for(int i=0;i<N_TF;i++){
		s_TF[i] = s[i];
	}

	window.push_back(s);
	do{
		t++;
		s = matmult(W,s_TF);
		for (int i=0;i<N;i++) {	s[i] = 1.0/(1+exp(-a * s[i]));	}
		window.push_back(s);
        for(int i=0;i<N_TF;i++){
			s_TF[i] = s[i];
		}	 
		if(window.size() == tau){
			// calculate psi for a winodw
			Vector<double> temp_sum(N,0.0);
			temp_sum = std::accumulate(window.begin(),window.end(),temp_sum);
			temp_sum /= (double)tau;
			psi = measure_psi(temp_sum, window);
            
			if(psi<eps){
				for(int i=0;i<N_TF;i++){
					if(temp_sum[i]>0.5){
						phenotype[i] = 1;
					}
					else{
						phenotype[i] = 0;
					}
				}

				num_receptor = 0;
				for(int i=N_TF;i<N;i++){
					if(temp_sum[i]>0.5){
						phenotype[i] = 1;
						num_receptor ++;
					}
					else{
						phenotype[i] = 0;
					}
				}
			}
			window.pop_front();
		}
		else if(window.size()>tau) { std::cout << "error: window size is bigger than tau" << std::endl; }
        
	}while(psi >= eps && t<t_len);
 
	if( psi<eps && t<t_len && num_receptor>=N_min ) { return true; } 
	else { return false; }
}

void H_I_individual::P_aa_seq_mutation(){

	double r = P_mu_aa / L;

	for(int j=0;j<L;j++){
		if(uniform_rand() < r){
			P_aa_seq[j] = 1 - P_aa_seq[j]; 
		}
	}

}

void H_I_individual::copy_idv(const Matrix<double> &f_W, const vector<Vector<int> > &f_H_aa_seq, const Vector<int> &f_initial_s, const Vector<int> &f_phenotype, const int &f_receptor_cnt){

	W = f_W;

	H_aa_seq.clear();
	for(int i=0;i<N_Receptor;i++){
		H_aa_seq.push_back(f_H_aa_seq[i]);
	}
	
	initial_s = f_initial_s;
	phenotype = f_phenotype;
	num_receptor = f_receptor_cnt;

}
