# Supplementary material for: Potential for evolution of complex defense strategies in a multi-scale model of virus-host coevolution
Source: BMC Evol Biol. 2016 Oct 26;16:233. doi: 10.1186/s12862-016-0804-z (PMC5080737; doi:10.1186/s12862-016-0804-z)
Supplement: Additional file 1: — C++ simulation source codes. (ZIP 59 kb) [file 12862_2016_804_MOESM1_ESM.zip › submission/simulation/H_I_individual.h]

//
//  population.h
//
//  Created by Jeewoen Sin on 5/25/16.
//  Copyright (c) 2016 __MyCompanyName__. All rights reserved.
//

#ifndef H_I_individual_h
#define H_I_individual_h

#include "parameters.h"

#include "../tnt_126/tnt_vec.h"
using TNT::Vector;

#include "../tnt_126/tnt_cmat.h"
using TNT::Matrix;

#include <vector>
using std::vector;

#include <deque>
using std::deque;

class H_I_individual{

public:
	//variables:

	Matrix<double> W;

	vector<Vector <int> > H_aa_seq;

	Vector <int> P_aa_seq;
	 
	int infect; // Number of matched receptors (0: Resist, otherwise: Infected) 

    int num_receptor; 

	Vector<int> phenotype;
    
    Vector<int> initial_s; // initial expression
    
	double complexity;

	//functions:
    
	void founder ( const Vector<int> &S_intial_s, const Vector<int> &S_phenotype, const vector<Vector <int> > &S_H_aa_seq, const Matrix<double> &S_H_W);

	void copy_idv(const Matrix<double> &f_W, const vector<Vector<int> > &f_H_aa_seq, const Vector<int> &f_initial_s, const Vector<int> &f_phenotype, const int &f_receptor_cnt);
	
	
	void P_aa_seq_mutation();

    H_I_individual();
    
private:

	bool W_check ();
	
};


#endif
