# Supplementary material for: Potential for evolution of complex defense strategies in a multi-scale model of virus-host coevolution
Source: BMC Evol Biol. 2016 Oct 26;16:233. doi: 10.1186/s12862-016-0804-z (PMC5080737; doi:10.1186/s12862-016-0804-z)
Supplement: Additional file 1: — C++ simulation source codes. (ZIP 59 kb) [file 12862_2016_804_MOESM1_ESM.zip › submission/simulation/H_S_individual.cpp]

//
//  individual.cpp
//
//  Created by Jeewoen Sin on 5/25/16.
//  Copyright (c) 2016 __MyCompanyName__. All rights reserved.
//

#include "random.h"
#include "functions.h"
#include <numeric>
#include <list>
using std::list;
using std::deque;
#include <cmath>

extern int insert; // Wether the two species have met or not.

H_S_individual::H_S_individual(){
}

void H_S_individual::founder (){

	int num;
	initial_s = Vector<int>(N,0);

	do{
		do{
			num = 0;
			for(int i=0;i<N_TF;i++){
				initial_s[i] = int_rand(2); 
				if(initial_s[i] == 0) {num++;}
			}
		}while(num == N_TF); // non-zero top initial s vector (TF)

		if(N > N_TF){
			for(int i=N_TF;i<N;i++){
				initial_s[i] = 0; 
			}
		}

        rand_mat(W);

    }while (!W_check()); 
   
	rand_aa_seq_H(N_Receptor, aa_seq);	

}

bool H_S_individual::W_check (){ // Fill in the  phenotype and the num_receptor

    int t=0;
	double psi = 10.0;
	
	Vector<double> s(N,0.0);
	Vector<double> s_TF(N_TF,0.0);

    list<Vector<double> > window;

	phenotype = Vector<int>(N,0);

	for(int i=0;i<N;i++){
		s[i] = (double)(initial_s[i]);
	}
	for(int i=0;i<N_TF;i++){
		s_TF[i] = s[i];
	}

	window.push_back(s);
	do{
		t++;
		s = matmult(W,s_TF);
		for (int i=0;i<N;i++) {	s[i] = 1.0/(1+exp(-a * s[i]));	}
		window.push_back(s);
		for(int i=0;i<N_TF;i++){
			s_TF[i] = s[i];
		}	
		if(window.size() == tau){
			// calculate psi for a winodw
			Vector<double> temp_sum(N,0.0);
			temp_sum = std::accumulate(window.begin(),window.end(),temp_sum);
			temp_sum /= (double)tau;
			psi = measure_psi(temp_sum, window);
            
			if(psi<eps){
				for(int i=0;i<N_TF;i++){
					if(temp_sum[i]>0.5){
						phenotype[i] = 1;
					}
					else{
						phenotype[i] = 0;
					}
				}
				
				num_receptor = 0;
				for(int i=N_TF;i<N;i++){
					if(temp_sum[i]>0.5){
						phenotype[i] = 1;
						num_receptor ++;
					}
					else{
						phenotype[i] = 0;
					}
				}
			}
			window.pop_front();
		}
		else if(window.size()>tau) { std::cout << "error: window size is bigger than tau" << std::endl; }
        
	}while(psi >= eps && t<t_len);
 
	if( psi<eps && t<t_len && num_receptor>=N_min ) { return true; } 
	else { return false; }
}

void H_S_individual::copy_idv(const Matrix<double> &f_W, const vector<Vector<int> > &f_aa_seq, const Vector<int> &f_initial_s, const Vector<int> &f_phenotype, const int &f_receptor_cnt){

	W = f_W;

	aa_seq.clear();
	for(int i=0;i<N_Receptor;i++){
		aa_seq.push_back(f_aa_seq[i]);
	}
	
	initial_s = f_initial_s;
	phenotype = f_phenotype;
	num_receptor = f_receptor_cnt;

}


bool H_S_individual::make_sexual_offspring (
		const Matrix<double> &m_W,  const vector<Vector<int> > &m_H_aa_seq,
		const Matrix<double> &f_W,  const vector<Vector<int> > &f_H_aa_seq,
		const Vector<int> &f_initial_s){

	bool check;
	int get_r;

	for(int i=0;i<N;i++){
		get_r = int_rand(2);
		if(get_r == 0) { 
			for(int j=0;j<N_TF;j++){
				W[i][j] = m_W[i][j]; 
			}
			if(i>=N_TF){
				aa_seq[i-N_TF] = m_H_aa_seq[i-N_TF];
			}
		}
		else { 
			for(int j=0;j<N_TF;j++){
				W[i][j] = f_W[i][j]; 
			}
			if(i>=N_TF){
				aa_seq[i-N_TF] = f_H_aa_seq[i-N_TF];
			}
		}
	}

	initial_s = f_initial_s; // initial_s is the same for all individuals

	// mutation
	genotype_mutation();

	aa_seq_mutation();

	check = W_check(); // number of receptor here

	infect = 0;

	if(check){
		measure_complexity();
	}

	return check; 

}


bool H_S_individual::make_asexual_offspring (
		const Matrix<double> &f_W,  const vector<Vector<int> > &f_H_aa_seq,
		const Vector<int> &f_initial_s){

	bool check;

	// asexual case:
	
	W = f_W;
	for(int i=0;i<N_Receptor;i++){
		aa_seq[i] = f_H_aa_seq[i];
	}

	initial_s = f_initial_s; // initial_s is the same for all individuals.

	infect = 0;

	// mutation
	genotype_mutation();

	aa_seq_mutation();

	check = W_check();
	
	if(check){
		measure_complexity();
	}

	return check; 

}

void H_S_individual::genotype_mutation(){
	double x;
	for(int i=0;i<N;i++){
		for(int j=0;j<N_TF;j++){
			if(W[i][j]==0.0){ 
				if(uniform_rand() < p_create){ 
					W[i][j] = normal_rand(); 
				} 
			}
			else{
				x = uniform_rand();
				if(x < p_delete){
					W[i][j] = 0.0;
				}
				else if(x < nonz_mut){
					do{
						x = normal_rand();
					}while(fabs(x-W[i][j])<tol);
					W[i][j] = x;
				}
			}	
		}
	}
}

void H_S_individual::aa_seq_mutation(){

	double r = H_mu_aa/L;

	for(int i=0;i<N_Receptor;i++){
		for(int j=0;j<L;j++){
			if(uniform_rand() < r){
				aa_seq[i][j] = 1 - aa_seq[i][j]; 
			}
		}
	}
}

void H_S_individual::measure_complexity(){

	complexity=0.0;
	for(int i=0;i<N;i++){
		for(int j=0;j<N_TF;j++){
			if(W[i][j]!=0.0){
				complexity += 1.0;
			}
		}
	}
	
	complexity /= (double)(NN);

}

bool H_S_individual::stabilizing_sexual (const Vector<int> &opt_s, const vector<Vector <int> > &opt_aa_seq, const H_S_individual &male, const H_S_individual &female){

	bool check; 
	
	int get_r;

	for(int i=0;i<N;i++){
		get_r = int_rand(2);
		if(get_r == 0) { 
			for(int j=0;j<N_TF;j++){
				W[i][j] = (male.W)[i][j]; 
			}
			if(i>=N_TF){
				aa_seq[i-N_TF] = (male.aa_seq)[i-N_TF];
			}
		}
		else { 
			for(int j=0;j<N_TF;j++){
				W[i][j] = (female.W)[i][j]; 
			}
			if(i>=N_TF){
				aa_seq[i-N_TF] = (female.aa_seq)[i-N_TF];
			}
		}
	}

	initial_s = male.initial_s;

	genotype_mutation();

	check = W_check();

	infect = 0;

	if(!check) { return false; } // at least >=60% must be expressed
	
	int cnt = 0.0;
	for(int i=0;i<N;i++){
		if(opt_s[i]!=phenotype[i]){
			cnt ++;
		}
	}

	if(cnt > 1) { return false; } // Mismatch with optimum expression must be at most 1.

	double fitness = measure_fitness_aa_H(phenotype, aa_seq, opt_aa_seq);
   	if(fitness>uniform_rand()) { 
		return true; 
	} 
	else { return false; }
    
}
