# Supplementary material for: Potential for evolution of complex defense strategies in a multi-scale model of virus-host coevolution
Source: BMC Evol Biol. 2016 Oct 26;16:233. doi: 10.1186/s12862-016-0804-z (PMC5080737; doi:10.1186/s12862-016-0804-z)
Supplement: Additional file 1: — C++ simulation source codes. (ZIP 59 kb) [file 12862_2016_804_MOESM1_ESM.zip › submission/simulation/infection.sub]

#!/bin/sh

#Job name
#$ -N TF5_R5_L5_10_80_5_3

#send email
#$ -m es
#$ -M jwshin07@gmail.com

#$ -cwd

#job re-runnable
# #$ -r y

#$ -t 1-50
#$ -q cpu_short
#$ -P tomprj

#run job through bash shell

#$ -S /bin/bash

START=`date`
RUN_DIR=/cavern/jsin/Infection/save_W_DGI/
PROGRAM=TF5_R5_L5_10_80_5_3

echo "start at $START "
echo "home = $HOME"
echo "user = $USER"
echo "job_id = $JOB_ID"
echo "job_name = $JOB_NAME"
echo "hostname = $HOSTNAME"
echo "sge_task_id = $SGE_TASK_ID"

export LD_LIBRARY_PATH=$LD_LIBRARY_PATH:/cavern/jsin/usr/lib
export LD_RUN_PATH=$LD_RUN_PATH:/cavern/jsin/usr/lib

${RUN_DIR}${PROGRAM} $SGE_TASK_ID
END=`date`
echo "end at $END "

#echo "Job $JOB_NAME task $SGE_TASK_ID finished at ${USER}@${HOSTNAME}:`pwd`. Started at $START and ended at $END " | /usr/bin/mutt -s "Job $JOB_NAME task $SGE_TASK_ID finished" jwshin07@gmail.com
