# Supplementary material for: Potential for evolution of complex defense strategies in a multi-scale model of virus-host coevolution
Source: BMC Evol Biol. 2016 Oct 26;16:233. doi: 10.1186/s12862-016-0804-z (PMC5080737; doi:10.1186/s12862-016-0804-z)
Supplement: Additional file 1: — C++ simulation source codes. (ZIP 59 kb) [file 12862_2016_804_MOESM1_ESM.zip › submission/simulation/main.cpp]

#include "w_io.h"
#include "H_I_individual.h"
#include "H_S_individual.h"
#include "functions.h"
#include "random.h"

#include "../tnt_126/tnt_cmat.h"
using TNT::Matrix;

#include "../tnt_126/tnt_vec.h"
using TNT::Vector;

#include <iostream>
using std::cout;
using std::endl;
using std::cerr;
#include <cmath>

#include <fstream>

#include <vector>
using std::vector;

#include <deque>
using std::deque;

#include <algorithm>

#include <ctime>

int insert = 1; // 1: evolve individually. 2: two speceis have met and do antagonistic coevolution

int main(int args, char** argv){

	srand(static_cast<unsigned int>( time(0) + atoi(argv[1]) ));
	
	if(args < 2)
	{
		std::cerr<<"usage: "<<argv[0]<<" $SGE_TASK_ID"<<endl;
		return -1;
	}

	//int save_w_by = by*2;

// Output file preparation here //

    std::string prefix("output_");
    std::string postfix1("_1.m");
    std::string postfix2("_2.m");
    std::string postfix3("_3.txt");
    std::string postfix4("_4.txt");
    std::string postfix5("_5.txt");
    std::string postfix6("_6.txt");
	
	std::string postfix8("_HW");
	std::string postfix9("_PW");
	std::string postfix10("_win_table");

    std::string filename1; 
    std::string filename2; 
    std::string filename3; 
    std::string filename4; 
	std::string filename5; 
    std::string filename6; 

	std::string filename8; //HW
	std::string filename9; //PW
	std::string filename10; //PW
	
	std::string filename8_base;
	std::string filename9_base;
	std::string filename10_base;

    filename1 = prefix + argv[1] + postfix1;
    filename2 = prefix + argv[1] + postfix2;
    filename3 = prefix + argv[1] + postfix3;
    filename4 = prefix + argv[1] + postfix4;
	filename5 = prefix + argv[1] + postfix5;
    filename6 = prefix + argv[1] + postfix6;
   
   
	filename8_base = prefix + argv[1] + postfix8;
	filename9_base = prefix + argv[1] + postfix9;
	filename10_base = prefix + argv[1] + postfix10;

	std::ofstream myfile1;
	std::ofstream myfile2;
	std::ofstream myfile3; // S phenotype
	std::ofstream myfile4; // I phenotype
	std::ofstream myfile5; // Newly infected phenotype
	std::ofstream myfile6; // Resisted 

	std::ofstream myfile8;
	std::ofstream myfile9;
	std::ofstream myfile10; // Record who won

    myfile1.open(filename1.c_str());
    myfile2.open(filename2.c_str());
    myfile3.open(filename3.c_str());
    myfile4.open(filename4.c_str());
    myfile5.open(filename5.c_str());
    myfile6.open(filename6.c_str());


// Variables are set here //
	
	// Host population
	deque<H_S_individual> pop_H_S_before;
	deque<H_S_individual> pop_H_S_after;
	
	deque<H_I_individual> pop_H_I_before;
	deque<H_I_individual> pop_H_I_after;

	// Host individual
	H_S_individual host_S_m;
	H_S_individual host_S_f;
	H_S_individual host_S_idv; // new born susceptible host individual
	
	H_I_individual host_I_m;
	H_I_individual host_I_f;
	H_I_individual host_I_idv; // newly infected (S->I) individual
	
	// population size
	int H_S_pop; // changing current susceptible population size
	int H_I_pop; // changing current infected population size 
	int total_H_pop; // H_S_pop+H_I_pop
	int cnt_new_born_H; // the number of suspectible new borns
	int cnt_survive_new_born; // the number of suspectible new borns
	int cnt_H_S_death; // the number of suspectible dying naturally
	int cnt_H_S_copy; // H_S_pop - (cnt_H_S_death + HP_interaction_num);
	int HP_interaction_num; // number of Host-Pathogen interactions
	int over = 0;
	int cnt_H_I_copy; // the number of infected remained in I class
	int cnt_H_I_death; // the number of infected dying naturally
	int cnt_H_I_recovery; // the number of recovering host individuals
	
	int cnt_infected = 0;
	
	vector<int> rand_attacted_H_index;
	vector<int> H_S_index_vec;
	vector<int> H_I_index_vec;

	int H_index; int Hm_index; int Hf_index; // choose random host parents
	int P_index; // choose random infected host (=pathogen)
	bool check; // make offspring with parents
   
	// phenotype print out
	int g_cnt=0; // for complexity printout

	Vector <double> gen_complexity_H(phenotype_check_l,0.0);
	Vector <int> phenotype_vec(N);

	myfile1 << "in_gen = " << insert_gen << ";" << endl;
	myfile1 << "by = " << by << ";" << endl;
	myfile1 << "N_TF = " << N_TF << ";" << endl;
	myfile1 << "N_Receptor = " << N_Receptor << ";" << endl;
	myfile1 << "N = " << N << ";" << endl << "NN = " << NN << ";" << endl;
    myfile1 << "W_size = " << NN << ";" << endl;
    myfile1 << "NN = " << NN << ";" << endl;
	myfile1 << "N_min = " << N_min << ";" << endl << "L = " << L << ";" << endl ;
	myfile1 << "generation = " << gen << ";" << endl ;
	myfile1 << "H_mu_aa = " << H_mu_aa << ";" << endl << "P_mu_aa = " << P_mu_aa << ";" << endl << "mu = " << mu << ";" << endl;
    myfile1 << "H_init_pop = " << H_init_pop << ";" << endl << "P_init_pop = " << P_init_pop << ";" << "K = " << K << ";" << endl ;
    myfile1 << "c_TF = " << c_TF << ";" << "c_Receptor = " << c_Receptor << ";" << endl;
	myfile1 << "alpha = " << alpha << ";" << endl << "phi = " << phi << ";" << endl;
	myfile1 << "sigma = " << sigma << ";" << endl << "a = " << a << endl;

    myfile1 << "d_n = " << d_n << ";" << "d_d = " << d_d << ";" << endl << "a_h = " << a_h << ";" << "r_gamma = " << r_gamma << ";" << endl;
	myfile1 << "mismatch_threshold = " << mismatch_threshold << ";" << endl;
	myfile1 << "r_attack = " << r_contact << ";" << endl;
	myfile1 << "phenotype_check_l = " << phenotype_check_l << ";" <<  endl;
    myfile1 << "phenotype_check_s = " << phenotype_check_s << ";" << endl;
		

	myfile2 << "S = zeros(1, " << gen-insert_gen+1 << ");" << endl;
	myfile2 << "I = zeros(1, " << gen-insert_gen+1 << ");" << endl;
	myfile2 << "S_death = zeros(1, " << gen-insert_gen+1 << ");" << endl;
	myfile2 << "I_death = zeros(1, " << gen-insert_gen+1 << ");" << endl;
	myfile2 << "Newborn = zeros(1, " << gen-insert_gen+1 << ");" << endl;
	myfile2 << "Recover = zeros(1, " << gen-insert_gen+1 << ");" << endl;
	myfile2 << "Contact = zeros(1, " << gen-insert_gen+1 << ");" << endl;
	myfile2 << "Infected = zeros(1, " << gen-insert_gen+1 << ");" << endl;
	// Define host founder of pop_0
    host_S_idv.founder();
	
	Matrix<double> H_W = host_S_idv.W;
	vector<Vector <int> > H_opt_aa_seq(N_Receptor);
	for(int i=0;i<N_Receptor;i++){
		H_opt_aa_seq[i] = host_S_idv.aa_seq[i];
	}
	Vector<int> H_initial_s = host_S_idv.initial_s;
	Vector<int> H_opt_phenotype = host_S_idv.phenotype;
	int H_num_receptor = host_S_idv.num_receptor;

	// Clone a founder 
	pop_H_S_before.clear();

	for(int i=0;i<H_init_pop;i++){
		pop_H_S_before.push_back(host_S_idv);
	}

	// Define pathogen founder 
	
	myfile1 << "% founder W" << endl;
	myfile1 << "founder_W_H = [" << endl;
	for(int i=0;i<N;i++){
		for(int j=0;j<N_TF;j++){
			myfile1 << H_W[i][j] << " ";
		}
	}
	myfile1 << "];" << endl;

	myfile1 << "% founder H aa seq" << endl;
	myfile1 << "founder_H_aa_seq = [" << endl;
	for(int i=0;i<N_Receptor;i++){
		for(int j=0;j<L;j++){
			myfile1 << H_opt_aa_seq[i][j] << " ";
		}
	}
	myfile1 << "];" << endl;

	myfile1 << "% Initial S" << endl;
	myfile1 << "initial_s_0 = [" << endl;
	for(int i=0;i<N;i++){
		myfile1 << H_initial_s[i] << " ";
	}
	myfile1 << "];" << endl;	
	
	myfile1 << "% Initial optimum S" << endl;
	myfile1 << "opt_s_0 = [" << endl;
	for(int i=0;i<N;i++){
		myfile1 << H_opt_phenotype[i] << " ";
	}
	myfile1 << "];" << endl;

    for(int g=1;g<=gen;g++){

		cout << g << endl;            
		//cerr << g << endl;            

        if(g == insert_gen){ 
			insert = 2; 
			
			// pop size
			H_S_pop = H_init_pop; 
			H_I_pop = P_init_pop;

			// Define pathogen founder 
			// Clone a founder
			pop_H_I_before.clear();

			for(int i=0;i<P_init_pop;i++){

				int rand_S_idv = int_rand(H_S_pop);
				host_I_idv.founder(H_initial_s, pop_H_S_before[rand_S_idv].phenotype, pop_H_S_before[rand_S_idv].aa_seq, pop_H_S_before[rand_S_idv].W );  // generate P_aa_seq

				pop_H_I_before.push_back(host_I_idv);

			}

		} 

		if(g%save_w_by==1){

			// Host
			filename8 = filename8_base;
			naming(filename8,g,gen);
			myfile8.open(filename8.c_str());

			save_header_H(myfile8, g, H_initial_s);
			
			// Pathogen & infected host
		
			if (insert == 2){
				// Pathogen & infected host
				filename9 = filename9_base;
				naming(filename9,g,gen);
				myfile9.open(filename9.c_str());
				
				save_header_P(myfile9, g);
			
				filename10 = filename10_base;
				naming(filename10,g,gen);
				myfile10.open(filename10.c_str());
			}

		}

		// Only Host Evolution Before coevolution
		// Population size is fixed. (Under stabilizing selection)

		if(insert == 1){ 
			// host	
			for(int i=0;i<H_init_pop;i++){
				do{	
					do{
						Hm_index = int_rand(H_init_pop);
						Hf_index = int_rand(H_init_pop);
					}while(Hm_index == Hf_index);

					host_S_m = pop_H_S_before[Hm_index];
					host_S_f = pop_H_S_before[Hf_index];
					
					check = host_S_idv.stabilizing_sexual(H_opt_phenotype, H_opt_aa_seq, host_S_m, host_S_f);

				}while(!check);

				pop_H_S_after.push_back(host_S_idv);

				if(g%by==0){ // save host individual
					gen_complexity_H[g_cnt] += pop_H_S_after[i].complexity;
					
					save_H(myfile8, host_S_idv.W, host_S_idv.aa_seq, host_S_idv.phenotype);
				
				}
				
				phenotype_vec =  host_S_idv.phenotype;
				for(int h=0;h<N;h++){
					myfile3 << phenotype_vec[h] << " ";
				} myfile3 << endl;
				
			} // host pop	
			
			if(g%by==0){
				gen_complexity_H[g_cnt] /= (double)H_init_pop;
				g_cnt++;
			}
			
			pop_H_S_before = pop_H_S_after;
			pop_H_S_after.clear();
			
		} // before coevolution


		// Host and pathogen Co-evolution
		else{ // H and P interact (insert == 2)
			
			total_H_pop = H_S_pop + H_I_pop;	

			cnt_H_S_death = (int)(d_n*H_S_pop);
			//cnt_H_I_death = (int)(d_n*H_I_pop);
			//cnt_H_I_recovery = (int)(r_h*f*H_I_pop);
			cnt_H_I_death = (int)((d_n+d_d)*H_I_pop);
			cnt_H_I_recovery = (int)(r_gamma*H_I_pop);


			if(K-total_H_pop > 0){
				cnt_new_born_H = (int)(a_h*total_H_pop*((double)(K-total_H_pop)/K));
			}
			else{
				cnt_new_born_H = 0;
			}
			double beta_N = r_contact/(double)total_H_pop; // Contact rate
			HP_interaction_num = (int)( beta_N * H_S_pop * H_I_pop ); // population sizes are updated at the end of the generation cycle
			
			// New host individuals are born to S class: 
			// Assumption: All individuals are born in S class
			// Individuals in either S or I class can be porents.
			cnt_survive_new_born = 0;
			for(int i=0;i<cnt_new_born_H;i++){

				do{	
					// mating: sexaul reproduction
					do{
						Hm_index = int_rand(total_H_pop);
						Hf_index = int_rand(total_H_pop);
					}while(Hm_index == Hf_index);
					// Front is S and rear is I 
					switch( (Hm_index<H_S_pop ? 0:1) + (Hf_index<H_S_pop ? 0:2) ){
						case 0: //if( (Hm_index < H_S_pop) && (Hf_index < H_S_pop) )
							host_S_m = pop_H_S_before[Hm_index];
							host_S_f = pop_H_S_before[Hf_index];
							check = host_S_idv.make_sexual_offspring(host_S_m.W, host_S_m.aa_seq, host_S_f.W, host_S_f.aa_seq, host_S_f.initial_s);
							break;

						case 1: //if( (Hf_index >= H_S_pop) && (Hf_index < H_S_pop) )
							host_I_m = pop_H_I_before[Hm_index-H_S_pop];
							host_S_f = pop_H_S_before[Hf_index];
							check = host_S_idv.make_sexual_offspring(host_I_m.W, host_I_m.H_aa_seq, host_S_f.W, host_S_f.aa_seq, host_S_f.initial_s);
							break;
					
						case 2: //if( (Hm_index < H_S_pop) && (Hf_index >= H_Spop) )
							host_S_m = pop_H_S_before[Hm_index];
							host_I_f = pop_H_I_before[Hf_index-H_S_pop];
							check = host_S_idv.make_sexual_offspring(host_S_m.W, host_S_m.aa_seq, host_I_f.W, host_I_f.H_aa_seq, host_I_f.initial_s);
							break;

						case 3: 
							host_I_m = pop_H_I_before[Hm_index-H_S_pop];
							host_I_f = pop_H_I_before[Hf_index-H_S_pop];
							check = host_S_idv.make_sexual_offspring(host_I_m.W, host_I_m.H_aa_seq, host_I_f.W, host_I_f.H_aa_seq, host_I_f.initial_s);
							break;

						default: 	
							cerr << " error at main 340" << endl;
					}

				}while(!check);

				switch( (Hm_index<H_S_pop ? 0:1) + (Hf_index<H_S_pop ? 0:2) ){
					case 0: //if( (Hm_index < H_S_pop) && (Hf_index < H_S_pop) )
						if(uniform_rand() > SS_survival_rate){
							check = false;
						}
						else { check = true; }

						break;

					case 1: //if( (Hf_index >= H_S_pop) && (Hf_index < H_S_pop) )
						if(uniform_rand() > SI_survival_rate){
							check = false;
						}
						else { check = true; }

						break;
				
					case 2: //if( (Hm_index < H_S_pop) && (Hf_index >= H_Spop) )
						if(uniform_rand() > SI_survival_rate){
							check = false;
						}
						else { check = true; }

						break;

					case 3: 
						if(uniform_rand() > II_survival_rate){
							check = false;
						}
						else { check = true; }

						break;

					default: 	
						cerr << " error at main 340" << endl;
				}

				if(check){ 
					cnt_survive_new_born ++;
					pop_H_S_after.push_back(host_S_idv);

					phenotype_vec =  host_S_idv.phenotype;
					for(int h=0;h<N;h++){
						myfile3 << phenotype_vec[h] << " ";
					} myfile3 << endl;

				}

			} // add newborns

			// Assumption: Not all new individuals are survived 
			// Individuals in either S or I class can be porents.
			if( g%by==0 || g==insert_gen ){

				save_single(myfile8, cnt_survive_new_born);
				
				for(int h=0;h<cnt_survive_new_born;h++){	
					save_H(myfile8, (pop_H_S_after[h]).W, (pop_H_S_after[h]).aa_seq, (pop_H_S_after[h]).phenotype);
				}
			}

			H_S_index_vec.clear(); 
			for(int i=0;i<H_S_pop;i++){
				H_S_index_vec.push_back(i);
			}
			
			// Some individuals in S group die 
			// In other word, some individuals which are neither dead nor contacted with pathogen are copied to the next generation
			if( (cnt_H_S_death + HP_interaction_num) < H_S_pop){
				
				cnt_H_S_copy = H_S_pop - (cnt_H_S_death + HP_interaction_num);
				if( g%by==0 || g==insert_gen ){
					save_single(myfile8, cnt_H_S_copy);
				}
				std::random_shuffle( H_S_index_vec.begin(), H_S_index_vec.end() );
				for(int i=0;i<cnt_H_S_copy;i++){
					host_S_idv = pop_H_S_before[ H_S_index_vec[i] ];

					pop_H_S_after.push_back(host_S_idv);
					
					if( g%by==0 || g==insert_gen ){
						save_H(myfile8, host_S_idv.W, host_S_idv.aa_seq, host_S_idv.phenotype);
					}

					phenotype_vec =  host_S_idv.phenotype;
					for(int h=0;h<N;h++){
						myfile3 << phenotype_vec[h] << " ";
					} myfile3 << endl;

				}
				
			}

			else{ // no copy. Individuals in S class either die or contact with pathogens
				cnt_H_S_copy = 0;
				if( g%by==0 || g==insert_gen ){
					save_single(myfile8, cnt_H_S_copy);
				}
				HP_interaction_num = H_S_pop - cnt_H_S_death;
			}

			// Some individuals in S group can be infected 
			rand_attacted_H_index.clear(); 
			for(int i=cnt_H_S_copy;i<(H_S_pop-cnt_H_S_death);i++){
				rand_attacted_H_index.push_back(H_S_index_vec[i]);
			}
		
			if( g%by==0 || g==insert_gen ){
				std::cerr<<"Start infection"<<std::endl;
				save_single(myfile8, HP_interaction_num);
				save_single(myfile9, HP_interaction_num);
			}
			cnt_infected = 0;

			deque<int> infected_receptor_posi;

			for(int i=0;i<HP_interaction_num;i++){

				// choose a random susceptible host
				H_index = rand_attacted_H_index[i];
				host_S_idv = pop_H_S_before[H_index];

				// choose a random pathogen 
				P_index = int_rand(H_I_pop);
				host_I_idv = pop_H_I_before[P_index];
					
				host_I_idv.P_aa_seq_mutation(); //mutate the new pathogenwhich succeeded infection

				HP_compete(host_S_idv, host_I_idv,infected_receptor_posi);
				
				if( g%by==0 || g==insert_gen ){
			
					Vector<int> temp_infected_receptor_posi(host_S_idv.infect);
					for(int j=0;j<host_S_idv.infect;j++){
						temp_infected_receptor_posi[j] = infected_receptor_posi[j];
					}
		
					save_win_table(myfile10, host_S_idv.infect, temp_infected_receptor_posi);
				}

				if(host_S_idv.infect > 0){ // host is infected -> save the host_S_idv to I group
					cnt_infected ++;

					host_I_idv.copy_idv(host_S_idv.W, host_S_idv.aa_seq, host_S_idv.initial_s, host_S_idv.phenotype, host_S_idv.num_receptor);	

					if( g%by==0 || g==insert_gen ){
						save_P(myfile9, host_I_idv.W, host_I_idv.H_aa_seq, host_I_idv.phenotype, host_I_idv.P_aa_seq); 
					}					
					

					phenotype_vec =  host_I_idv.phenotype;
					for(int h=N_TF;h<N;h++){
						myfile4 << phenotype_vec[h] << " ";
						myfile5 << phenotype_vec[h] << " ";
					} 
					myfile4 << endl;
					myfile5 << endl;

					pop_H_I_after.push_back(host_I_idv);
					
				}

				else{ // host is not infected -> the host is remained in the S group

					pop_H_S_after.push_back(host_S_idv); 
			
					if( g%by==0 || g==insert_gen ){
						save_H(myfile8, host_S_idv.W, host_S_idv.aa_seq, host_S_idv.phenotype);
					}		

					phenotype_vec =  host_S_idv.phenotype;
					for(int h=0;h<N;h++){
						myfile3 << phenotype_vec[h] << " ";
						myfile6 << phenotype_vec[h] << " ";
					} 
					myfile3 << endl;
					myfile6 << endl;
					

				}

			} // HP interaction (pop) loop 

			//cerr << " infected = " << cnt_infected << endl;
			//myfile3 << "Infected[" << g-insert_gen << "] = " << cnt_infected ;

			// Some individuals in I group recover 
			// I -> S
			// Some individuals in I group die 
			// In other word, some individuals in I are remained in I class.
			H_I_index_vec.clear();
			for(int i=0;i<H_I_pop;i++){
				H_I_index_vec.push_back(i);
			}
			std::random_shuffle( H_I_index_vec.begin(), H_I_index_vec.end() );


			if( (cnt_H_I_death + cnt_H_I_recovery) < H_I_pop ){
				
				cnt_H_I_copy = H_I_pop - (cnt_H_I_death + cnt_H_I_recovery);
				
				if( g%by==0 || g==insert_gen ){
					save_single(myfile9, cnt_H_I_copy);
				}
				for(int i=0;i<cnt_H_I_copy;i++){ // copy
					host_I_idv = pop_H_I_before[ H_I_index_vec[i] ];
					
					pop_H_I_after.push_back(host_I_idv);
				
					if( g%by==0 || g==insert_gen ){
						save_P(myfile9, host_I_idv.W, host_I_idv.H_aa_seq, host_I_idv.phenotype, host_I_idv.P_aa_seq); 
					}

					phenotype_vec =  host_I_idv.phenotype;
					for(int h=N_TF;h<N;h++){
						myfile4 << phenotype_vec[h] << " ";
					} 
					myfile4 << endl;


				}
			}
			else{
				cnt_H_I_copy = 0;
				
				if( g%by==0 || g==insert_gen ){
					save_single(myfile9, cnt_H_I_copy);
				}
				
				cnt_H_I_recovery = H_I_pop - cnt_H_I_death;
			}
			
			if( g%by==0 || g==insert_gen ){
				save_single(myfile8, cnt_H_I_recovery);
			}

			for(int i=cnt_H_I_copy;i<(H_I_pop-cnt_H_I_death);i++){ // recovery

				host_I_idv = pop_H_I_before[ H_I_index_vec[i] ];
				host_S_idv.copy_idv(host_I_idv.W, host_I_idv.H_aa_seq, host_I_idv.initial_s, host_I_idv.phenotype, host_I_idv.num_receptor);
			
				pop_H_S_after.push_back(host_S_idv);
			
				if( g%by==0 || g==insert_gen ){
					save_H(myfile8, host_S_idv.W, host_S_idv.aa_seq, host_S_idv.phenotype);
				}

				phenotype_vec =  host_S_idv.phenotype;
				for(int h=0;h<N;h++){
					myfile3 << phenotype_vec[h] << " ";
				} 
				myfile3 << endl;


			}
			

			// Update population size (every cycle, both host and pathogen size change):
			// H_S_pop = susceptible (uninfected)
			// H_I_pop = pathogens pop = infected host pop
			H_S_pop = pop_H_S_after.size();
			H_I_pop = pop_H_I_after.size();
	
			// Print population size here:
			myfile2 << "S(" << g-insert_gen+1 << ") = " << H_S_pop << "; ";
			myfile2 << "I(" << g-insert_gen+1 << ") = " << H_I_pop << "; ";
			myfile2 << "S_death(" << g-insert_gen+1 << ") = " << cnt_H_S_death << "; ";
			myfile2 << "I_death(" << g-insert_gen+1 << ") = " << cnt_H_I_death << "; ";
			myfile2 << "Newborn(" << g-insert_gen+1 << ") = " << cnt_new_born_H << "; ";
			myfile2 << "Recover(" << g-insert_gen+1 << ") = " << cnt_H_I_recovery << "; ";
			myfile2 << "Contact(" << g-insert_gen+1 << ") = " << HP_interaction_num << "; ";
			myfile2 << "Infected(" << g-insert_gen+1 << ") = " << cnt_infected << "; ";


			// Switch before and after
			pop_H_S_before = pop_H_S_after;
			pop_H_I_before = pop_H_I_after;

			pop_H_S_after.clear();
			pop_H_I_after.clear();
			
			if( g%by==0 || g==insert_gen ){
				for(int i=0;i<H_I_pop;i++){
					gen_complexity_H[g_cnt] += pop_H_I_before[i].complexity;
				}
				for(int i=0;i<H_S_pop;i++){
					gen_complexity_H[g_cnt] += pop_H_S_before[i].complexity;
				}
				
				gen_complexity_H /= (double)(H_I_pop + H_S_pop);

				g_cnt ++;
			}	
			
			myfile2 << endl;
			//myfile3 << endl;

		} // After coevolution, generation

		if(g%save_w_by == 0){
		    myfile8.close();
			if(insert == 2){
				myfile9.close();
				myfile10.close();
			}
		}	

    } // generation loop.

	myfile1 << "gen_complexity_H = [" << endl;
	for(int i=0;i<phenotype_check_l;i++){
		myfile1 << gen_complexity_H[i] << " ";
	}
	myfile1 << "];" << endl;

	myfile1.close();
	myfile2.close();
	myfile3.close();
	myfile4.close();
	myfile5.close();
	myfile6.close();

	return 0;
}
