# Supplementary material for: Potential for evolution of complex defense strategies in a multi-scale model of virus-host coevolution
Source: BMC Evol Biol. 2016 Oct 26;16:233. doi: 10.1186/s12862-016-0804-z (PMC5080737; doi:10.1186/s12862-016-0804-z)
Supplement: Additional file 1: — C++ simulation source codes. (ZIP 59 kb) [file 12862_2016_804_MOESM1_ESM.zip › submission/simulation/random.cpp]

//
//  random.cpp
//  anti_co_evoloution
//
//  Created by Jeewoen Sin on 5/25/16.
//  Copyright (c) 2016 __MyCompanyName__. All rights reserved.
//

#include "parameters.h"
#include "random.h"

#include <algorithm>

#include "../tnt_126/tnt_vec.h"
using TNT::Vector;

#include "../tnt_126/tnt_cmat.h"
using TNT::Matrix;

#include <vector>

#include <cstdlib>
#include <cmath>
#include <ctime>
#include <iostream>

double normal_pdf(double &x){
	const double PI = 3.141592653589793;
	double p;
	p = (1/sqrt(2*PI)) * exp(-x*x/2);
		
	return p;
}
double normal_rand(){
	double u; 
    double v; 
    double r; 
    double c;
    do{
        do{
            u = ((double) rand() / (RAND_MAX)) * 2 - 1;
            v = ((double) rand() / (RAND_MAX)) * 2 - 1;
            r = u * u + v * v;
        } while (r == 0 || r > 1);
        
        c = sqrt(-2 * log(r) / r);
    }while(fabs(u*c)<tol);
    return u * c;
    
}

double uniform_rand(){
    double x = (double)rand()/(RAND_MAX);
    return  x;
}

int int_rand(int N) // 0, 1, 2, ..., N-1
{
    int x;
    do {
        x = (int)(rand()/(((double)RAND_MAX+1.0)/N));
    } while (x >= N);
    return x;
}


void rand_mat( Matrix<double> &W ){

    int x, y;
    W =  Matrix<double>(N,N_TF,0.0);

    std::vector<int> TF_NN_seq(N_TF*N_TF); // a vector of 0, 1, 2, ..., NN-1
    int non_z = (int)(c_TF*N_TF*N_TF);
    
    for(int i=0;i<N_TF*N_TF;i++){
        TF_NN_seq[i] = i;
    }
    
    std::random_shuffle( TF_NN_seq.begin(), TF_NN_seq.end() );
    
    for(int i=0;i<non_z;i++){
        x = TF_NN_seq[i]/N_TF;
        y = TF_NN_seq[i]%N_TF;
        W[x][y] = normal_rand();
    }
    
	std::vector<int> Receptor_NN_seq(N_Receptor*N_TF); // a vector of 0, 1, 2, ..., NN-1
    non_z = (int)(c_Receptor*N_Receptor*N_TF);
    for(int i=0;i<N_Receptor*N_TF;i++){
        Receptor_NN_seq[i] = i;
    }
    
    std::random_shuffle( Receptor_NN_seq.begin(), Receptor_NN_seq.end() );
    
    for(int i=0;i<non_z;i++){
        x = Receptor_NN_seq[i]/N_TF + N_TF;
        y = Receptor_NN_seq[i]%N_TF;
        W[x][y] = normal_rand();
    }
 
}

void rand_aa_seq_H( const int &length, vector<Vector <int> > &aa_seq ){

	Vector<int> empty_vec(L,0);
	aa_seq.clear();
	for(int i=0;i<length;i++){
		aa_seq.push_back(empty_vec);
	}

	for(int i=0;i<length;i++){
		for(int j=0;j<L;j++){
			aa_seq[i][j] = int_rand(2);
		}
	}

}
void rand_aa_seq_P( Vector <int> &aa_seq ){

	aa_seq = Vector<int>(L,0);

	for(int j=0;j<L;j++){
		aa_seq[j] = int_rand(2);
	}

}
