# Supplementary material for: Potential for evolution of complex defense strategies in a multi-scale model of virus-host coevolution
Source: BMC Evol Biol. 2016 Oct 26;16:233. doi: 10.1186/s12862-016-0804-z (PMC5080737; doi:10.1186/s12862-016-0804-z)
Supplement: Additional file 1: — C++ simulation source codes. (ZIP 59 kb) [file 12862_2016_804_MOESM1_ESM.zip › submission/simulation/random.h]

//
//  random.h
//
//  Created by Jeewoen Shin on 05/25/16.
//  Copyright (c) 2016 __MyCompanyName__. All rights reserved.
//

#ifndef random_h
#define random_h

#include "../tnt_126/tnt_cmat.h"
using TNT::Matrix;

#include "../tnt_126/tnt_vec.h"
using TNT::Vector;

#include <vector>
using std::vector;


double normal_pdf(double &x);

double normal_rand();

double uniform_rand();

int int_rand(int N);

void rand_mat( Matrix<double> &W );

void rand_aa_seq_H( const int &length, vector<Vector <int> > &aa_seq );

void rand_aa_seq_P( Vector <int> &aa_seq );

#endif
