# Supplementary material for: Potential for evolution of complex defense strategies in a multi-scale model of virus-host coevolution
Source: BMC Evol Biol. 2016 Oct 26;16:233. doi: 10.1186/s12862-016-0804-z (PMC5080737; doi:10.1186/s12862-016-0804-z)
Supplement: Additional file 1: — C++ simulation source codes. (ZIP 59 kb) [file 12862_2016_804_MOESM1_ESM.zip › submission/simulation/w_io.h]

#ifndef W_IO
#define W_IO

#include "../tnt_126/tnt_cmat.h"
using TNT::Matrix;

#include "../tnt_126/tnt_vec.h"
using TNT::Vector;

#include <vector>
using std::vector;

#include <string>
using std::string;

#include <deque>
using std::deque;

#include <fstream>
using std::ofstream;
using std::ifstream;

#include <sstream>
using std::stringstream;

#include <iostream>
using std::cerr;
using std::endl;

void naming( string& base, int num, int maxnum )
{
  int sub = maxnum;
  stringstream filename;
  filename<<base<<"_";
  int count = 0;
  while( sub > 9 )
  {
    ++count;
    sub /= 10;
  }
  sub = num;
  while( sub > 9 )
  {
    --count;
    sub /= 10;
  }
  for( int i = 0; i < count; ++i )
  {
    filename<<0;
  }
  filename<<num;

  base = filename.str();
}

// SAVE
// T1 = int T2 = double
template< typename T1 >
void save_header_H( ofstream& fp, int curr_gen , const Vector<T1> &initial_s)
{
	cerr<<"_header_H "<<curr_gen<<endl;
	fp.write( (char*)&curr_gen, sizeof(curr_gen) );
	fp.write( (char*)&initial_s(1), sizeof(T1)*initial_s.size() );
}

template< typename T1, typename T2 >
void save_H(ofstream& fp, const Matrix<T2> &W, const vector< Vector<T1> > &aa_seq, const Vector<T1> &phenotype){
	
	fp.write( (char*)&W(1), sizeof(T2)*W.size() );
	for(int i=0;i<aa_seq.size();i++){
		for(int j=0;j<aa_seq[i].size();j++){
			fp.write( (char*)&aa_seq[i][j], sizeof(T1) );
		}
	}

	int size_phenotype = phenotype.size();
	fp.write( (char*)&size_phenotype, sizeof(size_phenotype) );
	fp.write( (char*)&phenotype(1), sizeof(T1)*phenotype.size() );

}

void save_header_P( ofstream& fp, int curr_gen )
{
	cerr<<"_header_P "<<curr_gen<<endl;
	fp.write( (char*)&curr_gen, sizeof(curr_gen) );
}


template< typename T1, typename T2 >
void save_P(ofstream& fp, const Matrix<T2> &W, const vector< Vector<T1> > &H_aa_seq, const Vector<T1> &phenotype, const Vector<T1> &P_aa_seq){

	fp.write( (char*)&W(1), sizeof(T2)*W.size() );
	for(int i=0;i<H_aa_seq.size();i++){
		for(int j=0;j<H_aa_seq[i].size();j++){
			fp.write( (char*)&H_aa_seq[i][j], sizeof(T1) );
		}
	}
	int size_phenotype = phenotype.size();
	fp.write( (char*)&size_phenotype, sizeof(size_phenotype) );
	fp.write( (char*)&phenotype(1), sizeof(T1)*phenotype.size() );

	
	fp.write( (char*)&P_aa_seq(1), sizeof(T1)*P_aa_seq.size() );

}

template< typename T >
void save_win_table(ofstream& fp, int infected, const Vector<T>& receptor_posi){
	fp.write( (char*)& infected, sizeof(infected) );
	fp.write( (char*)& receptor_posi(1), sizeof(T)*receptor_posi.size() );

}

template< typename T >
void save_single(ofstream& fp, const T& element){
	cerr<<"_single "<<element<<endl;
	fp.write( (char*)&element, sizeof(element) );
}

template< typename T >
void read_single(ifstream& fp, T& element){
	fp.read( (char*)&element, sizeof(element) );
	cerr<<"_single "<<element<<endl;
}


// READ

// T1 = int T2 = double
template< typename T1 >
void read_header_H( ifstream& fp, int &curr_gen, Vector<T1> &initial_s)
{
	fp.read( (char*)&curr_gen, sizeof(curr_gen) );
	
	fp.read( (char*)&initial_s(1), sizeof(T1)*initial_s.size() );

	cerr<<"_header_H "<<curr_gen<<endl;
}

template< typename T1, typename T2 >
void read_H( ifstream& fp, Matrix<T2> &W, vector< Vector<T1> > &aa_seq, Vector<T1> &phenotype){
	
	fp.read( (char*)&W(1), sizeof(T2)*W.size() );
	for(int i=0;i<aa_seq.size();i++){
		for(int j=0;j<aa_seq[i].size();j++){
			fp.read( (char*)&aa_seq[i][j], sizeof(T1) );
		}
	}
	int size_phenotype = 0;
	fp.read( (char*)&size_phenotype, sizeof(size_phenotype) );
	phenotype = Vector<T1>(size_phenotype);
	for(int i=0;i<size_phenotype;++i) {
		fp.read( (char*)&phenotype[i], sizeof(T1) );
	}
}

void read_header_P( ifstream& fp, int &curr_gen )
{
	fp.read( (char*)&curr_gen, sizeof(curr_gen) );
	
	cerr<<"_header_P "<<curr_gen<<endl;
}

template< typename T1, typename T2 >
void read_P( ifstream& fp, Matrix<T2> &W, vector< Vector<T1> > &H_aa_seq, Vector<T1> &phenotype, Vector<T1> &P_aa_seq){

	fp.read( (char*)&W(1), sizeof(T2)*W.size() );
	for(int i=0;i<H_aa_seq.size();i++){
		for(int j=0;j<H_aa_seq[i].size();j++){
			fp.read( (char*)&H_aa_seq[i][j], sizeof(T1) );
		}
	}
	int size_phenotype = 0;
	fp.read( (char*)&size_phenotype, sizeof(size_phenotype) );
	phenotype = Vector<T1>(size_phenotype);
	for(int i=0;i<size_phenotype;++i) {
		fp.read( (char*)&phenotype[i], sizeof(T1) );
	}
	
	fp.read( (char*)&P_aa_seq(1), sizeof(T1)*P_aa_seq.size() );

}
template< typename T1 >
void read_header_coevolve( ifstream& fp, int &pop, int &gp){
	
	fp.read( (char*)& pop, sizeof(pop) );
	fp.read( (char*)& gp, sizeof(gp) );

}

template< typename T >
void read_win_table( ifstream& fp, T& infected, Vector<T>& receptor_posi){
	
	fp.read( (char*)& infected, sizeof(infected) );

	for(int i=0;i<infected;i++){
		fp.read( (char*)&receptor_posi[i], sizeof(T) );
	}

	cerr<<"read_table "<<infected<<endl;
}


#endif
