# Supplementary material for: Potential for evolution of complex defense strategies in a multi-scale model of virus-host coevolution
Source: BMC Evol Biol. 2016 Oct 26;16:233. doi: 10.1186/s12862-016-0804-z (PMC5080737; doi:10.1186/s12862-016-0804-z)
Supplement: Additional file 1: — C++ simulation source codes. (ZIP 59 kb) [file 12862_2016_804_MOESM1_ESM.zip › submission/tnt_126/tnt_vec.h]

/*
 *
 * Template Numerical Toolkit (TNT)
 *
 * Mathematical and Computational Sciences Division
 * National Institute of Technology,
 * Gaithersburg, MD USA
 *
 *
 * This software was developed at the National Institute of Standards and
 * Technology (NIST) by employees of the Federal Government in the course
 * of their official duties. Pursuant to title 17 Section 105 of the
 * United States Code, this software is not subject to copyright protection
 * and is in the public domain. NIST assumes no responsibility whatsoever for
 * its use by other parties, and makes no guarantees, expressed or implied,
 * about its quality, reliability, or any other characteristic.
 *
 */


#ifndef TNT_VEC_H
#define TNT_VEC_H

#include "tnt_subscript.h"
#include <cstdlib>
#include <cassert>
#include <iostream>
#include <sstream>

namespace TNT
{
    
    /**
     <b>[Deprecatred]</b>  Value-based vector class from pre-1.0
     TNT version.  Kept here for backward compatiblity, but should
     use the newer TNT::Array1D classes instead.
     
     */
    
    template <class T>
    class Vector 
    {
        
        
    public:
        
        typedef Subscript   size_type;
        typedef         T   value_type;
        typedef         T   element_type;
        typedef         T*  pointer;
        typedef         T*  iterator;
        typedef         T&  reference;
        typedef const   T*  const_iterator;
        typedef const   T&  const_reference;
        
        Subscript lbound() const { return 1;}
        
    protected:
        T* v_;                  
        T* vm1_;        // pointer adjustment for optimzied 1-offset indexing
        Subscript n_;
        
        // internal helper function to create the array
        // of row pointers
        
        void initialize(Subscript N)
        {
            // adjust pointers so that they are 1-offset:
            // v_[] is the internal contiguous array, it is still 0-offset
            //
            assert(v_ == NULL);
            v_ = new T[N];
            assert(v_  != NULL);
            vm1_ = v_-1;
            n_ = N;
        }
        
        void copy(const T*  v)
        {
            Subscript N = n_;
            Subscript i;
            
#ifdef TNT_UNROLL_LOOPS
            Subscript Nmod4 = N & 3;
            Subscript N4 = N - Nmod4;
            
            for (i=0; i<N4; i+=4)
            {
                v_[i] = v[i];
                v_[i+1] = v[i+1];
                v_[i+2] = v[i+2];
                v_[i+3] = v[i+3];
            }
            
            for (i=N4; i< N; i++)
                v_[i] = v[i];
#else
            
            for (i=0; i< N; i++)
                v_[i] = v[i];
#endif      
        }
        
        void set(const T& val)
        {
            Subscript N = n_;
            Subscript i;
            
#ifdef TNT_UNROLL_LOOPS
            Subscript Nmod4 = N & 3;
            Subscript N4 = N - Nmod4;
            
            for (i=0; i<N4; i+=4)
            {
                v_[i] = val;
                v_[i+1] = val;
                v_[i+2] = val;
                v_[i+3] = val; 
            }
            
            for (i=N4; i< N; i++)
                v_[i] = val;
#else
            
            for (i=0; i< N; i++)
                v_[i] = val;
            
#endif      
        }
        
        
        
        void destroy()
        {     
            /* do nothing, if no memory has been previously allocated */
            if (v_ == NULL) return ;
            
            /* if we are here, then matrix was previously allocated */
            delete [] (v_);     
            
            v_ = NULL;
            vm1_ = NULL;
        }
        
        
    public:
        
        // access
        
        iterator begin() { return v_;}
        iterator end()   { return v_ + n_; }
        const iterator begin() const { return v_;}
        const iterator end() const  { return v_ + n_; }
        
        // destructor
        
        ~Vector() 
        {
            destroy();
        }
        
        // constructors
        
        Vector() : v_(0), vm1_(0), n_(0)  {};
        
        Vector(const Vector<T> &A) : v_(0), vm1_(0), n_(0)
        {
            initialize(A.n_);
            copy(A.v_);
        }
        
        Vector(Subscript N, const T& value = T()) :  v_(0), vm1_(0), n_(0)
        {
            initialize(N);
            set(value);
        }
        
        Vector(Subscript N, const T* v) :  v_(0), vm1_(0), n_(0)
        {
            initialize(N);
            copy(v);
        }
        
        Vector(Subscript N, char *s) :  v_(0), vm1_(0), n_(0)
        {
            initialize(N);
            std::istringstream ins(s);
            
            Subscript i;
            
            for (i=0; i<N; i++)
                ins >> v_[i];
        }
        
        
        // methods
        // 
        Vector<T>& newsize(Subscript N)
        {
            if (n_ == N) return *this;
            
            destroy();
            initialize(N);
            
            return *this;
        }
        
        
        // assignments
        //
        Vector<T>& operator=(const Vector<T> &A)
        {
            if (v_ == A.v_)
                return *this;
            
            if (n_ == A.n_)         // no need to re-alloc
                copy(A.v_);
            
            else
            {
                destroy();
                initialize(A.n_);
                copy(A.v_);
            }
            
            return *this;
        }
        
        Vector<T>& operator=(const T& scalar)
        { 
            set(scalar);  
            return *this;
        }
        
        inline Subscript dim() const 
        {
            return  n_; 
        }
        
        inline Subscript size() const 
        {
            return  n_; 
        }
        
        
        inline reference operator()(Subscript i)
        { 
#ifdef TNT_BOUNDS_CHECK
            assert(1<=i);
            assert(i <= n_) ;
#endif
            return vm1_[i]; 
        }
        
        inline const_reference operator() (Subscript i) const
        {
#ifdef TNT_BOUNDS_CHECK
            assert(1<=i);
            assert(i <= n_) ;
#endif
            return vm1_[i]; 
        }
        
        inline reference operator[](Subscript i)
        { 
#ifdef TNT_BOUNDS_CHECK
            assert(0<=i);
            assert(i < n_) ;
#endif
            return v_[i]; 
        }
        
        inline const_reference operator[](Subscript i) const
        {
#ifdef TNT_BOUNDS_CHECK
            assert(0<=i);
            
            
            
            
            
            
            assert(i < n_) ;
#endif
            return v_[i]; 
        }
        
        
        
    };
    
    
    /* ***************************  I/O  ********************************/
    
    template <class T>
    std::ostream& operator<<(std::ostream &s, const Vector<T> &A)
    {
        Subscript N=A.dim();
        
        s <<  N << "\n";
        
        for (Subscript i=0; i<N; i++)
            s   << A[i] << " " << "\n";
        s << "\n";
        
        return s;
    }
    
    template <class T>
    std::istream & operator>>(std::istream &s, Vector<T> &A)
    {
        
        Subscript N;
        
        s >> N;
        
        if ( !(N == A.size() ))
        {
            A.newsize(N);
        }
        
        
        for (Subscript i=0; i<N; i++)
            s >>  A[i];
        
        
        return s;
    }
    
    // *******************[ basic matrix algorithms ]***************************
    
    
    template <class T>
    Vector<T> operator+(const Vector<T> &A, 
                        const Vector<T> &B)
    {
        Subscript N = A.dim();
        
        assert(N==B.dim());
        
        Vector<T> tmp(N);
        Subscript i;
        
        for (i=0; i<N; i++)
            tmp[i] = A[i] + B[i];
        
        return tmp;
    }
    
    template <class T>
    Vector<T> operator-(const Vector<T> &A, 
                        const Vector<T> &B)
    {
        Subscript N = A.dim();
        
        assert(N==B.dim());
        
        Vector<T> tmp(N);
        Subscript i;
        
        for (i=0; i<N; i++)
            tmp[i] = A[i] - B[i];
        
        return tmp;
    }
    
    template <class T>
    Vector<T> operator*(const Vector<T> &A, 
                        const Vector<T> &B)
    {
        Subscript N = A.dim();
        
        assert(N==B.dim());
        
        Vector<T> tmp(N);
        Subscript i;
        
        for (i=0; i<N; i++)
            tmp[i] = A[i] * B[i];
        
        return tmp;
    }
    
    
    template <class T>
    T dot_prod(const Vector<T> &A, const Vector<T> &B)
    {
        Subscript N = A.dim();
        assert(N == B.dim());
        
        Subscript i;
        T sum = 0;
        
        for (i=0; i<N; i++)
            sum += A[i] * B[i];
        
        return sum;
    }
    
    
    template<typename T>
    TNT::Vector<T> &operator +=(TNT::Vector<T>&A, const TNT::Vector<T>& B)
    {
        size_t N = A.dim();
        
        assert(N==B.dim());
        for( size_t i = 0; i < N; ++i )
        {
            A[i] += B[i];
        }
        
        return A;
    };
    
    template<typename T>
    TNT::Vector<T> &operator -=(TNT::Vector<T>&A, const TNT::Vector<T>& B)
    {
        size_t N = A.dim();
        
        assert(N==B.dim());
        for( size_t i = 0; i < N; ++i )
        {
            A[i] -= B[i];
        }
        
        return A;
    };
    
    template<typename T>
    TNT::Vector<T> &operator *=(TNT::Vector<T>&A, const T sclar)
    {
        size_t N = A.dim();
        
        for( size_t i = 0; i < N; ++i )
        {
            A[i] *= sclar;
        }
        
        return A;
    };
    
    template<typename T>
    TNT::Vector<T> &operator /=(TNT::Vector<T>&A, const T sclar)
    {
        size_t N = A.dim();
        
        for( size_t i = 0; i < N; ++i )
        {
            A[i] /= sclar;
        }
        
        return A;
    };
    
}   /* namespace TNT */

#endif
// TNT_VEC_H
